# Supplementary material for: A Novel Scoring Approach for Protein Co-Purification Data Reveals High Interaction Specificity
Source: PLoS Comput Biol. 2009 Sep 25;5(9):e1000515. doi: 10.1371/journal.pcbi.1000515 (PMC2738424; doi:10.1371/journal.pcbi.1000515)
Supplement: Table S1 — IDBOS scores for pairs of proteins having co-occurrences greater than one in the AP/MS data of Gavin et al. [8]. (0.80 MB TXT) [file pcbi.1000515.s001.txt]

Protein_A	Protein_B	CS-score
YER043c	YFL028c	133.333
YGR262c	YKR038c	85.8282
YNL238w	YOL031c	80.6478
YJR006w	YJR043c	74.0233
YGR262c	YML036w	70.8436
YIL103w	YKL191w	63.4362
YDL102w	YJR043c	59.5228
YDR425w	YJL036w	55.4457
YDL201w	YDR165w	54.6767
YHL002w	YNR006w	54.3527
YPL003w	YPR066w	54.1729
YCL032w	YLR362w	53.8577
YHR179w	YPL171c	53.0745
YER018c	YIL144w	52.723
YNR046w	YOL124c	52.6134
YBR125c	YDR186c	52.3783
YGL022w	YJL002c	51.865
YKR048c	YMR139w	51.3158
YIL153w	YNL201c	50.7346
YHR208w	YJR148w	48.8532
YER007c-a	YJR014w	48.8386
YER107c	YMR047c	47.3514
YIL143c	YOR352w	46.9323
YDR233c	YPL154c	46.4364
YLR436c	YMR304w	44.8674
YER120w	YHL020c	44.0119
YJL208c	YKR079c	43.746
YDR264c	YOR212w	43.254
YCR042c	YML114c	42.9537
YDR152w	YGR173w	42.7569
YGR078c	YML094w	42.428
YDL216c	YDR179c	42.2327
YNL104c	YOR108w	42.1144
YDR179c	YIL071c	41.5139
YLR226w	YPR161c	40.7226
YHR172w	YNL126w	40.1016
YLR212c	YNL126w	40.0518
YGR200c	YHR187w	39.9386
YDL044c	YLR139c	39.9103
YHR172w	YLR212c	39.753
YBR195c	YML102w	39.5982
YDR027c	YDR484w	39.4845
YGL125w	YPL023c	39.148
YFL022c	YLR060w	38.9249
YER018c	YMR117c	38.8955
YBR123c	YPL007c	38.7717
YMR106c	YMR284w	38.5257
YLR425w	YPL066w	38.4403
YER018c	YOL069w	38.3695
YMR167w	YNL082w	38.1108
YER017c	YMR089c	38.0149
YCL017c	YER048w-a	38.0075
YDL165w	YPR072w	37.8662
YJL155c	YLR345w	37.8302
YDR292c	YKL154w	37.7359
YNL078w	YOL070c	37.6555
YJL006c	YML112w	37.6489
YIL144w	YMR117c	37.5691
YDL018c	YHR110w	37.3848
YDR062w	YMR296c	37.3653
YBR171w	YLR292c	37.3542
YDR179c	YMR025w	37.3316
YIL144w	YOL069w	37.3262
YLR240w	YLR360w	37.1776
YIL033c	YPL203w	37.1263
YDR179c	YOL117w	37.0987
YOR124c	YOR138c	36.9864
YDR498c	YLR268w	36.9597
YGL172w	YGR119c	36.8919
YER090w	YKL211c	36.7919
YJL208c	YMR099c	36.7245
YBR060c	YHR118c	36.7161
YJL024c	YPL195w	36.6864
YNL021w	YPR179c	36.6513
YLR292c	YOR254c	36.6411
YJR005w	YOL062c	36.6372
YDR137w	YLR039c	36.4966
YBR171w	YOR254c	36.4574
YAR003w	YLR015w	36.2753
YDL216c	YIL071c	36.263
YKL139w	YML112w	36.2437
YDR477w	YGL208w	36.1315
YER111c	YLR182w	36.0844
YCR095c	YHL029c	36.0808
YAR003w	YPL138c	36.0781
YEL015w	YOL149w	35.3171
YDL116w	YGL092w	35.2776
YKL045w	YNL102w	35.0199
YLR360w	YPL120w	34.6688
YLR200w	YML094w	34.4828
YDR071c	YER089c	34.4295
YGL145w	YLR440c	34.3385
YKR038c	YML036w	34.3302
YHR166c	YLR127c	34.2616
YAL042w	YML067c	34.2394
YDR361c	YPL208w	34.1528
YGL130w	YPL228w	34.0016
YDL092w	YML105c	33.9296
YJL111w	YOR281c	33.8643
YIL115c	YJL061w	33.8552
YDL102w	YJR006w	33.8355
YLR200w	YNL153c	33.8036
YDR295c	YNL021w	33.7351
YDR295c	YPR179c	33.4754
YHR187w	YPL101w	33.438
YBR254c	YKR068c	33.2819
YAR003w	YHR119w	33.241
YDR311w	YLR005w	33.2069
YDR362c	YPL007c	33.1523
YAL001c	YPL007c	33.1043
YBL046w	YDR075w	33.0842
YGR200c	YPL101w	33.0343
YGR078c	YLR200w	33.0245
YCR004c	YDR032c	33.0003
YIL062c	YNR035c	32.9477
YIL062c	YLR370c	32.9293
YML105c	YPL210c	32.9086
YBR123c	YDR362c	32.8998
YDR074w	YMR261c	32.8526
YBR052c	YCR004c	32.8221
YLR370c	YNR035c	32.7923
YNL051w	YPR105c	32.79
YAL001c	YBR123c	32.7783
YJL006c	YKL139w	32.7605
YBR060c	YNL261w	32.7474
YBL035c	YNL102w	32.7416
YBR060c	YLL004w	32.6371
YLR015w	YPL138c	32.5879
YAL024c	YHR158c	32.5571
YDL092w	YPL210c	32.5121
YCR095c	YNL099c	32.479
YBL045c	YPR191w	32.4589
YBR060c	YML065w	32.409
YNL261w	YPR162c	32.4012
YIL071c	YOL117w	32.3738
YLR423c	YPR049c	32.3384
YLR148w	YMR231w	32.2836
YNL288w	YNR052c	32.2477
YIR008c	YNL102w	32.2218
YGL200c	YOR016c	32.2161
YML105c	YPR088c	32.2117
YDL216c	YMR025w	32.1813
YEL056w	YLL022c	32.1409
YIL071c	YMR025w	32.1325
YHR118c	YLL004w	32.0886
YLR170c	YPR029c	32.086
YHR118c	YML065w	32.0854
YDL216c	YOL117w	31.9565
YHR166c	YKL022c	31.9006
YER125w	YHR131c	31.8991
YGL244w	YLR418c	31.8946
YDL092w	YPR088c	31.8885
YGL145w	YNL258c	31.7769
YKL022c	YLR127c	31.7699
YDR498c	YGL098w	31.7651
YHL029c	YNL099c	31.7638
YHR024c	YLR163c	31.7301
YER031c	YER136w	31.6783
YHR118c	YNL261w	31.6596
YHR187w	YPL086c	31.6177
YDR469w	YHR119w	31.5548
YBL035c	YKL045w	31.4716
YIL034c	YKL007w	31.4407
YDR108w	YDR472w	31.4228
YGL092w	YKL057c	31.3795
YDR166c	YER008c	31.3068
YGR120c	YNL051w	31.2786
YDR407c	YKR068c	31.248
YNL041c	YNL051w	31.2469
YBR130c	YKL130c	31.245
YKR079c	YMR099c	31.2187
YDR498c	YOR075w	31.19
YGL223c	YNL051w	31.1601
YGL005c	YNL051w	31.1287
YPL210c	YPR088c	31.1153
YBR135w	YBR160w	31.1131
YGR200c	YPL086c	31.1069
YDR328c	YMR258c	30.9939
YDR472w	YOR115c	30.9911
YLR440c	YNL258c	30.9859
YDR318w	YLR381w	30.9413
YGR166w	YKR068c	30.9067
YKR068c	YMR218c	30.8901
YIL062c	YKL013c	30.8713
YEL056w	YPL001w	30.8562
YLR381w	YPL018w	30.8381
YDR254w	YLR381w	30.7976
YDL116w	YKL057c	30.7843
YEL013w	YPR149w	30.7693
YBR257w	YGR030c	30.7293
YDR202c	YJR033c	30.7219
YPL031c	YPL219w	30.6569
YIR008c	YKL045w	30.5952
YKL013c	YLR370c	30.5932
YKL013c	YNR035c	30.592
YHR107c	YJR076c	30.5873
YBL018c	YGR030c	30.5852
YGL044c	YOR250c	30.5185
YAL033w	YGR030c	30.4749
YIL062c	YJR065c	30.4419
YHR012w	YJL154c	30.4376
YCR033w	YKR029c	30.4373
YJL099w	YMR237w	30.4255
YDR472w	YKR068c	30.4125
YAL007c	YAR002c-a	30.3763
YDL225w	YJR076c	30.3151
YCR002c	YJR076c	30.298
YGL190c	YML109w	30.2965
YBR097w	YLR360w	30.2579
YJL099w	YLR330w	30.1992
YDR141c	YNL297c	30.1855
YJR076c	YLR314c	30.1152
YAR002c-a	YGL200c	30.1146
YJR065c	YNR035c	30.1121
YER157w	YNL051w	30.1001
YLR102c	YOR249c	30.0726
YKR014c	YMR258c	30.0523
YJR065c	YLR370c	30.0273
YGL005c	YPR105c	30.0246
YGR005c	YGR186w	30.0063
YGR120c	YPR105c	29.9752
YLR396c	YMR231w	29.9537
YLR423c	YPL166w	29.9477
YDR118w	YOR249c	29.8974
YLR148w	YLR396c	29.8971
YLR330w	YMR237w	29.8865
YKL135c	YLR170c	29.8168
YNL041c	YPR105c	29.8008
YGL223c	YPR105c	29.7953
YDR041w	YPL118w	29.7385
YCR095c	YNL032w	29.7384
YDR041w	YNL306w	29.6867
YDR041w	YHL004w	29.6865
YCR081w	YDR443c	29.6504
YLR450w	YML075c	29.6403
YLR148w	YPL045w	29.6036
YAR003w	YDR469w	29.5952
YBR146w	YDR041w	29.5878
YHL029c	YNL032w	29.5824
YFR002w	YGL172w	29.5689
YMR231w	YPL045w	29.5627
YER008c	YLR166c	29.5534
YHR062c	YNL282w	29.4949
YER008c	YIL068c	29.4613
YBR288c	YGR261c	29.4174
YBR254c	YMR218c	29.3637
YBR254c	YDR407c	29.3357
YHR187w	YLR384c	29.2147
YBR279w	YLR418c	29.2143
YDR166c	YIL068c	29.2052
YDR166c	YLR166c	29.1963
YIL084c	YMR263w	29.1913
YBR170c	YGR048w	29.1749
YER157w	YPR105c	29.1705
YBL018c	YNL282w	29.1481
YBR254c	YGR166w	29.0648
YGR200c	YLR384c	29.0645
YMR263w	YPL181w	29.0228
YAL033w	YNL282w	29.016
YML094w	YNL153c	28.9824
YDR108w	YOR115c	28.9543
YGR083c	YLR291c	28.9283
YGR083c	YOR260w	28.8396
YER022w	YGR104c	28.814
YKL135c	YPR029c	28.8106
YDR228c	YOR250c	28.8044
YML071c	YNL051w	28.7781
YBR171w	YPL094c	28.7242
YKL167c	YKR006c	28.7203
YGR215w	YNR037c	28.7158
YFR051c	YIL076w	28.7135
YMR117c	YOL069w	28.7065
YJL041w	YJL061w	28.7059
YBL035c	YIR008c	28.6879
YBR254c	YDR472w	28.6614
YCR035c	YGR158c	28.6606
YEL051w	YPR036w	28.6573
YDR235w	YKL012w	28.6259
YLR115w	YLR277c	28.6055
YCL024w	YDR507c	28.6007
YCR077c	YJL124c	28.5808
YAL033w	YBL018c	28.572
YLR292c	YPL094c	28.5714
YKR026c	YLR291c	28.5632
YGR120c	YNL041c	28.5622
YGL129c	YKL155c	28.5617
YDR407c	YMR218c	28.5564
YBR146w	YPL118w	28.5404
YGR084c	YKL155c	28.5403
YGL129c	YGR084c	28.5336
YGL005c	YGR120c	28.5332
YGL223c	YNL041c	28.5313
YDR246w	YML077w	28.527
YNL306w	YPL118w	28.5138
YBR146w	YNL306w	28.5104
YMR025w	YOL117w	28.5008
YDR254w	YDR318w	28.4974
YML009c	YMR225c	28.496
YDR118w	YLR102c	28.4959
YAL001c	YDR362c	28.4889
YCR009c	YDR388w	28.4727
YBR060c	YPR162c	28.4522
YGL005c	YGL223c	28.4244
YGL005c	YNL041c	28.4183
YDR422c	YER027c	28.3781
YDR036c	YDR041w	28.361
YDR407c	YGR166w	28.354
YDR254w	YPL018w	28.3376
YDR318w	YPL018w	28.3077
YDR097c	YIR002c	28.29
YER027c	YIL095w	28.273
YGL223c	YGR120c	28.2655
YDR422c	YIL095w	28.2504
YCR002c	YHR107c	28.247
YHL004w	YPL118w	28.2396
YOR110w	YPL007c	28.2149
YHL004w	YNL306w	28.1981
YGL233w	YJL085w	28.197
YGR166w	YMR218c	28.1671
YDL225w	YHR107c	28.1558
YLL022c	YPL001w	28.1276
YJR041c	YOL144w	28.1189
YDR108w	YML077w	28.1051
YJL099w	YOR299w	28.0994
YJL184w	YKR038c	28.0856
YBR146w	YHL004w	28.0421
YHR166c	YNL172w	28.0395
YHR107c	YLR314c	28.0284
YAL047c	YNL126w	28.0249
YJR065c	YKL013c	28.0235
YLR127c	YNL172w	28.0185
YER071c	YIR003w	27.9973
YCR002c	YDL225w	27.9838
YEL051w	YGR020c	27.9727
YDL029w	YIL062c	27.9675
YML015c	YPL011c	27.9508
YDR108w	YDR246w	27.9436
YBR135w	YLR079w	27.921
YGR078c	YNL153c	27.9018
YLL004w	YNL261w	27.8781
YLL004w	YML065w	27.8759
YGL194c	YIL112w	27.865
YDL225w	YLR314c	27.8457
YDR075w	YNL201c	27.8296
YCR002c	YLR314c	27.8058
YOR254c	YPL094c	27.7911
YER157w	YNL041c	27.786
YKR068c	YOR115c	27.783
YBR102c	YER008c	27.7783
YDR407c	YDR472w	27.7566
YAL047c	YHR172w	27.7271
YDL087c	YGR013w	27.7086
YKL059c	YNL317w	27.6744
YKR002w	YLR277c	27.6656
YDL029w	YNR035c	27.6653
YBR052c	YDR032c	27.6567
YER157w	YGR120c	27.6552
YBR123c	YOR110w	27.6491
YDR472w	YMR218c	27.6446
YLR115w	YNL317w	27.6427
YEL051w	YOR332w	27.641
YCR035c	YGR195w	27.6368
YDL029w	YLR370c	27.6269
YML071c	YPR105c	27.6232
YDR347w	YKL155c	27.6133
YDR347w	YGR084c	27.5959
YAL003w	YPL048w	27.5947
YHR118c	YPR162c	27.5933
YDR359c	YOR244w	27.5883
YML065w	YNL261w	27.568
YBL041w	YPR103w	27.5671
YER157w	YGL223c	27.5506
YDR138w	YNL139c	27.5477
YER157w	YGL005c	27.5464
YDR041w	YGL129c	27.5426
YDR347w	YIL093c	27.5262
YDR041w	YKL155c	27.518
YDR347w	YGL129c	27.5077
YAL016w	YML109w	27.5076
YAL016w	YGL190c	27.5008
YGL244w	YOR123c	27.4759
YLR396c	YPL045w	27.4531
YDL175c	YOL115w	27.4135
YDR041w	YGR084c	27.4096
YBR102c	YDR166c	27.3832
YGL194c	YKR029c	27.3582
YDR041w	YJR113c	27.3468
YIL076w	YPL010w	27.3263
YIL161w	YNL023c	27.3179
YML105c	YPL243w	27.2994
YDR036c	YPL118w	27.2392
YAR002c-a	YML012w	27.232
YGR013w	YKL012w	27.2049
YDL092w	YPL243w	27.1996
YDR472w	YGR166w	27.1941
YAL047c	YLR212c	27.1888
YEL015w	YNL118c	27.1866
YGR195w	YOR001w	27.1464
YAL034w-a	YIR010w	27.1463
YCR035c	YOR001w	27.1176
YDR036c	YHL004w	27.1168
YBR146w	YDR036c	27.1098
YLR291c	YOR260w	27.107
YDR477w	YIL095w	27.0839
YDR041w	YMR188c	27.0767
YDR477w	YER027c	27.0739
YMR192w	YPL249c	27.0567
YGR083c	YKR026c	27.0055
YKR002w	YNL317w	27.0009
YIL084c	YPL181w	26.9978
YDL155w	YLR079w	26.9875
YBR267w	YHR170w	26.9659
YGR179c	YPL018w	26.9337
YIL068c	YLR166c	26.9281
YCR092c	YOL090w	26.898
YKR002w	YLR115w	26.8791
YJL183w	YPL050c	26.8713
YDR036c	YNL306w	26.869
YKR068c	YML077w	26.823
YGL098w	YOR075w	26.8078
YDR422c	YDR477w	26.7404
YGL151w	YNL236w	26.7355
YIL061c	YKL012w	26.7207
YDR246w	YKR068c	26.6974
YDR108w	YKR068c	26.6933
YKR008w	YLR033w	26.6876
YDR280w	YOR076c	26.6818
YER094c	YFR050c	26.6809
YAL021c	YCR093w	26.6623
YGL240w	YHR166c	26.6454
YML015c	YMR005w	26.6343
YLR240w	YPL120w	26.6053
YBR288c	YPL195w	26.6029
YMR005w	YPL011c	26.5978
YAL029c	YKL130c	26.5884
YCR073w-a	YLR028c	26.5865
YDR041w	YDR347w	26.5712
YLR418c	YOL145c	26.5495
YDR235w	YGR013w	26.5238
YGR013w	YIL061c	26.5163
YDR176w	YLR055c	26.4973
YJR113c	YPL118w	26.4938
YBR146w	YGL129c	26.4865
YGL240w	YLR127c	26.4814
YPL086c	YPL101w	26.4801
YKL155c	YNL306w	26.4751
YGR084c	YNL306w	26.4663
YGL129c	YNL306w	26.4543
YBR146w	YJR113c	26.4466
YAL043c	YNL317w	26.4384
YDR027c	YJL029c	26.4304
YBR146w	YKL155c	26.429
YBR146w	YGR084c	26.4286
YGL129c	YPL118w	26.4224
YGR084c	YPL118w	26.3946
YAL043c	YLR115w	26.389
YJR113c	YNL306w	26.3875
YDR301w	YLR277c	26.3762
YDL111c	YOR001w	26.3472
YBR160w	YLR079w	26.3363
YGR195w	YNL232w	26.3133
YGL105w	YGR264c	26.2942
YKL155c	YPL118w	26.2859
YPL210c	YPL243w	26.2778
YBR254c	YOR115c	26.2603
YDR138w	YNL004w	26.2475
YFL013c	YGL150c	26.2389
YDL076c	YMR263w	26.2214
YGL044c	YMR061w	26.2148
YNL032w	YNL099c	26.2047
YGR158c	YGR195w	26.1956
YBR146w	YMR188c	26.183
YDL188c	YOR014w	26.181
YGR030c	YNL221c	26.1802
YDR484w	YJL029c	26.1689
YGL098w	YNL258c	26.1675
YHL004w	YKL155c	26.1581
YGL129c	YHL004w	26.1577
YMR075w	YPR023c	26.155
YCR035c	YNL232w	26.1436
YBR103w	YIL112w	26.1388
YNL232w	YOR076c	26.1271
YHL004w	YJR113c	26.1261
YGR084c	YHL004w	26.1005
YDR235w	YIL061c	26.09
YDL084w	YNL004w	26.084
YKL155c	YNL137c	26.0804
YLR170c	YPL259c	26.0605
YDL087c	YKL012w	26.0563
YML071c	YNL041c	26.0455
YHL011c	YKL181w	26.0443
YMR188c	YNL306w	26.0338
YKL088w	YML016c	26.018
YLR418c	YOR123c	26.0168
YKL144c	YKR025w	26.0151
YGL129c	YNL137c	26.0027
YGR120c	YML071c	25.9948
YBR135w	YKR091w	25.9894
YGR084c	YNL137c	25.9866
YLR277c	YNL317w	25.98
YBR102c	YGL233w	25.9731
YGL223c	YML071c	25.956
YGL005c	YML071c	25.9429
YMR188c	YPL118w	25.9308
YJL063c	YML025c	25.9292
YKL022c	YNL172w	25.9173
YGL098w	YGL145w	25.9168
YGR158c	YOR076c	25.9124
YBR055c	YPR178w	25.9106
YDL029w	YKL013c	25.889
YBR103w	YGL194c	25.8784
YBR055c	YGR091w	25.869
YIL084c	YNL097c	25.8635
YGL025c	YPL042c	25.8039
YGR104c	YHR058c	25.779
YCR046c	YNL252c	25.7578
YAL021c	YNL288w	25.7505
YCR033w	YIL112w	25.7295
YGR047c	YPL007c	25.6971
YNL232w	YOR001w	25.6758
YHL004w	YMR188c	25.6718
YPL243w	YPR088c	25.6715
YNL258c	YOR075w	25.6555
YDL087c	YIL061c	25.6307
YER107c	YJL061w	25.6158
YBR193c	YNR010w	25.6124
YBR279w	YOR123c	25.601
YDR347w	YNL306w	25.5976
YNL118c	YOL149w	25.5958
YAL043c	YKL018w	25.5952
YHR119w	YLR015w	25.5923
YBR193c	YDR308c	25.5825
YDR347w	YJR101w	25.5647
YDR347w	YPL118w	25.5612
YDR322w	YLR439w	25.5576
YGR195w	YOR076c	25.5569
YAL021c	YNR052c	25.5535
YDR148c	YIL125w	25.5425
YKR006c	YNL252c	25.541
YBR146w	YDR347w	25.537
YAL041w	YER114c	25.5301
YER094c	YPR103w	25.5239
YKR006c	YKR085c	25.5144
YDL087c	YDR235w	25.5057
YDR228c	YGL044c	25.4992
YKL167c	YNL252c	25.4919
YGR158c	YOR001w	25.4886
YDL029w	YJR065c	25.4819
YDR407c	YOR115c	25.4791
YDR235w	YML046w	25.4787
YCR071c	YNL252c	25.4663
YNL221c	YNL282w	25.4659
YKL167c	YKR085c	25.4581
YBR123c	YGR047c	25.4565
YMR218c	YOR115c	25.4433
YBR254c	YML077w	25.4212
YBR122c	YNL252c	25.404
YER157w	YML071c	25.4023
YDR211w	YGR083c	25.38
YGR166w	YOR115c	25.3736
YGL145w	YOR075w	25.3594
YGR132c	YGR231c	25.3565
YDL150w	YKL144c	25.3497
YHR058c	YPR070w	25.3424
YBR254c	YDR246w	25.3276
YJL061w	YMR047c	25.3266
YHR119w	YPL138c	25.3199
YDR347w	YHL004w	25.3154
YDR359c	YFL024c	25.3091
YFL013c	YOR141c	25.3029
YGR128c	YPL126w	25.2998
YBL046w	YNL201c	25.2986
YAL002w	YDR080w	25.2779
YDR347w	YNL137c	25.2737
YDR443c	YOL135c	25.2729
YOL135c	YPL042c	25.262
YDR041w	YNL137c	25.239
YGL151w	YPR070w	25.2118
YGL025c	YPR168w	25.1691
YFR024c-a	YOR181w	25.1675
YBR119w	YKL012w	25.1645
YGL098w	YLR440c	25.1553
YBL038w	YCR071c	25.1551
YBR011c	YDL203c	25.1023
YKL144c	YNL151c	25.091
YBR254c	YDR108w	25.088
YGR220c	YKR006c	25.0876
YDR036c	YGL129c	25.0817
YGR195w	YOL142w	25.0688
YDR301w	YLR115w	25.0564
YDR036c	YKL155c	25.0486
YCR035c	YOR076c	25.046
YPL259c	YPR029c	25.0239
YDL111c	YGR158c	25.0139
YBR234c	YIL062c	25.0111
YDR036c	YJR113c	25.0073
YMR112c	YNR010w	25.0071
YDR280w	YNL232w	25
YGR220c	YKL167c	24.9997
YDR036c	YGR084c	24.9958
YDR477w	YGL115w	24.994
YBR234c	YLR370c	24.9888
YGL200c	YML012w	24.9863
YAL007c	YML012w	24.949
YKR026c	YOR260w	24.9467
YHR086w	YIL061c	24.9376
YCR035c	YOL142w	24.9264
YGR104c	YPR070w	24.9112
YBL018c	YNL221c	24.8852
YDR404c	YJL140w	24.8757
YGR056w	YKR008w	24.8713
YDR238c	YNL287w	24.8666
YAL002w	YPL045w	24.855
YNL049c	YPR181c	24.8533
YKR025w	YNL151c	24.8421
YBR126c	YDR074w	24.842
YIL068c	YPR055w	24.8285
YGR134w	YNL288w	24.8284
YER151c	YNR051c	24.826
YMR158w	YOR158w	24.8153
YBR279w	YGL244w	24.8002
YDR301w	YKR002w	24.7862
YBR234c	YNR035c	24.786
YLR005w	YPR056w	24.7854
YML077w	YMR218c	24.7844
YJL069c	YLR222c	24.782
YDR322w	YML025c	24.7801
YDR311w	YPR056w	24.7636
YDR246w	YDR407c	24.7591
YAL043c	YLR277c	24.7589
YBL090w	YMR158w	24.7507
YFR051c	YPL010w	24.7487
YLL004w	YPR162c	24.7474
YLR440c	YOR075w	24.7466
YER172c	YKL173w	24.7461
YGR156w	YNL317w	24.744
YDR240c	YIL061c	24.737
YNL232w	YOL021c	24.7161
YDR091c	YLR192c	24.7115
YAL043c	YKL059c	24.6968
YDR041w	YJR101w	24.671
YBL090w	YNR037c	24.6482
YHR062c	YNL221c	24.627
YDL111c	YGR195w	24.6179
YAL033w	YNL221c	24.6141
YJR063w	YOR340c	24.6135
YBL090w	YGR215w	24.6103
YER082c	YHR148w	24.6053
YBR011c	YLR425w	24.596
YDL111c	YGR095c	24.5873
YBR160w	YKR091w	24.5868
YDR246w	YMR218c	24.583
YAL043c	YKR002w	24.5715
YBR257w	YNL221c	24.566
YBR102c	YLR166c	24.5603
YLR384c	YPL101w	24.5564
YDR407c	YML077w	24.5449
YGR084c	YJR113c	24.5416
YOR001w	YOR076c	24.541
YDR246w	YGR166w	24.5386
YBR102c	YIL068c	24.5362
YDL076c	YIL084c	24.5347
YCR046c	YLR439w	24.5336
YDR235w	YHR086w	24.5168
YML049c	YMR288w	24.5093
YDL077c	YPL045w	24.5079
YDR245w	YPL050c	24.5042
YGR166w	YML077w	24.5001
YKL059c	YLR115w	24.4999
YKL059c	YKR002w	24.48
YNL236w	YPR070w	24.4747
YJR113c	YKL155c	24.4694
YDL097c	YPR108w	24.4571
YGL011c	YPR103w	24.4528
YLR439w	YNL005c	24.4455
YDL087c	YHR086w	24.4234
YGL240w	YKL022c	24.403
YGR158c	YNL232w	24.3836
YLL011w	YLR186w	24.3806
YDR280w	YGR195w	24.3721
YCR052w	YKR008w	24.3614
YER022w	YHR058c	24.3602
YGL129c	YJR113c	24.3488
YGL197w	YLR310c	24.3169
YDR080w	YPL045w	24.3163
YAL007c	YGL200c	24.3139
YDR036c	YDR347w	24.301
YDR238c	YFR051c	24.2945
YCR035c	YDL111c	24.2881
YKL018w	YNL317w	24.2826
YIL115c	YJL041w	24.277
YDR443c	YPL042c	24.2729
YAL029c	YBR130c	24.2628
YDR041w	YDR337w	24.2538
YLR439w	YML025c	24.2466
YML065w	YPR162c	24.2423
YDL150w	YKR025w	24.2411
YNL330c	YPL139c	24.2378
YKL122c	YML105c	24.2366
YKL018w	YLR115w	24.2364
YBL090w	YDR041w	24.2357
YDL115c	YOL005c	24.2354
YDR108w	YDR407c	24.2328
YDR404c	YGR005c	24.2221
YGR134w	YNR052c	24.2144
YHL004w	YNL137c	24.2108
YGR084c	YMR188c	24.193
YAL001c	YOR110w	24.1817
YDR108w	YMR218c	24.1816
YGR013w	YML046w	24.1774
YGL129c	YMR188c	24.157
YDR116c	YNL252c	24.1551
YKL155c	YMR188c	24.1426
YJR113c	YMR188c	24.1288
YHR165c	YKL173w	24.1279
YLR033w	YMR091c	24.111
YNL137c	YPL118w	24.0998
YNL137c	YNL306w	24.0978
YJL063c	YKR085c	24.0962
YER022w	YLR071c	24.0917
YML015c	YMR236w	24.0889
YKL012w	YML046w	24.0836
YDR116c	YMR193w	24.0576
YBR103w	YCR033w	24.0431
YBR146w	YNL137c	24.0423
YHL019c	YLR170c	24.0268
YGL098w	YLR268w	24.0261
YCR035c	YDR280w	24.0184
YDR498c	YNL258c	24.0153
YCR081w	YOL135c	24.0012
YMR236w	YPL011c	23.9973
YDR108w	YGR166w	23.9894
YBR193c	YER022w	23.9812
YCR033w	YGL194c	23.9721
YNR003c	YOR207c	23.9639
YDR362c	YOR110w	23.9627
YJL001w	YPR103w	23.9462
YBL090w	YPL013c	23.9434
YGL246c	YOR048c	23.943
YDR175c	YGL129c	23.9429
YDR175c	YGR084c	23.9408
YER022w	YOR174w	23.9248
YKL018w	YLR277c	23.9227
YOL021c	YOR076c	23.9158
YDR175c	YKL155c	23.915
YDL150w	YNL151c	23.907
YDR116c	YDR322w	23.9031
YJR135c	YLR381w	23.8945
YGR056w	YLR033w	23.8808
YFR050c	YPR103w	23.8795
YDR246w	YDR472w	23.8763
YER022w	YNR010w	23.8747
YDR322w	YDR462w	23.8696
YGR056w	YLR321c	23.8627
YDR211w	YOR260w	23.8524
YDR472w	YML077w	23.8522
YDL111c	YOR076c	23.8513
YDR322w	YJL063c	23.8483
YGL092w	YJR042w	23.8478
YDR211w	YLR291c	23.8413
YLR186w	YPR144c	23.8395
YCR035c	YHR069c	23.8317
YDR280w	YOL142w	23.8193
YBL041w	YER012w	23.8189
YBL038w	YDR462w	23.8115
YDR237w	YDR462w	23.8109
YER022w	YMR112c	23.7902
YDR498c	YGL145w	23.7813
YJR101w	YNL306w	23.7783
YDL092w	YKL122c	23.7685
YLR321c	YML127w	23.749
YJR101w	YPL118w	23.7482
YGL019w	YOR061w	23.7442
YBR135w	YPL256c	23.7358
YCR035c	YOL021c	23.7321
YBR146w	YJR101w	23.7294
YBR253w	YER022w	23.7064
YLR268w	YOR075w	23.6985
YBR087w	YNL290w	23.698
YER022w	YPR070w	23.6815
YGL151w	YHR041c	23.677
YBR154c	YOR224c	23.6767
YGR013w	YHR086w	23.6447
YGR195w	YOL021c	23.6417
YNR023w	YPL016w	23.6362
YDR036c	YMR188c	23.6156
YKL018w	YKR002w	23.6082
YGL133w	YOR304w	23.574
YFR050c	YGR135w	23.5535
YAL032c	YDR364c	23.5515
YGR180c	YOR230w	23.5396
YFL024c	YOR244w	23.5386
YDR498c	YLR440c	23.537
YDR301w	YNL317w	23.5275
YDR443c	YER022w	23.52
YGL213c	YLR398c	23.5191
YBR193c	YHR058c	23.5181
YDR347w	YJR113c	23.5174
YKR026c	YPL237w	23.5087
YIL112w	YKR029c	23.4871
YHR041c	YHR058c	23.4831
YCR052w	YMR091c	23.4815
YDR148c	YFR049w	23.4773
YAL043c	YGR156w	23.4616
YGR215w	YKL003c	23.4581
YGL011c	YGR135w	23.4461
YHL004w	YJR101w	23.4367
YGL115w	YGL208w	23.4292
YCL010c	YDR176w	23.426
YGR056w	YML127w	23.4258
YER008c	YPR055w	23.4219
YCR052w	YML127w	23.4215
YGL070c	YGR005c	23.4196
YDR280w	YOR001w	23.4189
YKR008w	YMR091c	23.4093
YER172c	YHR165c	23.4053
YBR193c	YHR041c	23.3944
YHR069c	YOR001w	23.3832
YDR240c	YGR013w	23.3819
YBR095c	YNL097c	23.3732
YCR052w	YLR033w	23.3657
YCR063w	YHR156c	23.365
YKL135c	YPL259c	23.3618
YKR008w	YML127w	23.3571
YCL014w	YLR189c	23.3523
YPL042c	YPR168w	23.3504
YDR155c	YIL112w	23.346
YDR337w	YNL306w	23.3447
YDL116w	YJR042w	23.3422
YHR058c	YMR112c	23.34
YGR091w	YOR308c	23.333
YJR075w	YPL050c	23.3305
YJL184w	YML036w	23.3301
YHR058c	YNR010w	23.3165
YDL031w	YLL008w	23.3146
YDL030w	YPL213w	23.3139
YER094c	YGL011c	23.2976
YBL090w	YPL118w	23.2952
YCR081w	YGL151w	23.2892
YDR337w	YPL118w	23.2876
YER025w	YGR083c	23.2744
YNL232w	YOL142w	23.2662
YJL050w	YOL115w	23.2656
YDR404c	YIL021w	23.2643
YGR005c	YJL140w	23.2598
YIL035c	YOR061w	23.253
YBL090w	YNL306w	23.2344
YAL034w-a	YPL233w	23.2339
YGR179c	YLR381w	23.2227
YDR074w	YML100w	23.2221
YBL090w	YJR101w	23.2137
YKL003c	YNR037c	23.2135
YDR347w	YMR188c	23.2129
YGR104c	YLR071c	23.2058
YDR166c	YPR055w	23.2015
YAL013w	YNL097c	23.1957
YBL090w	YBR146w	23.1945
YGL244w	YOL145c	23.1843
YOL021c	YOR001w	23.1795
YBR146w	YDR337w	23.1793
YAL002w	YLR148w	23.172
YCR046c	YKL167c	23.1683
YDL145c	YDR238c	23.1541
YCR081w	YPL042c	23.1424
YDR383c	YJR135c	23.1388
YCR046c	YKR006c	23.137
YDR469w	YLR015w	23.1317
YNL290w	YOL094c	23.1293
YDR175c	YDR347w	23.124
YKL080w	YOR332w	23.1198
YGR156w	YKR002w	23.1154
YBR097w	YLR240w	23.1141
YBR253w	YHR058c	23.106
YFR052w	YHR200w	23.1046
YDR392w	YOL148c	23.103
YBR193c	YPR070w	23.0998
YCR046c	YCR071c	23.098
YBR234c	YKL013c	23.0909
YBR122c	YCR046c	23.0873
YGR158c	YOL142w	23.0853
YHR041c	YNL236w	23.0837
YDR238c	YIL076w	23.0733
YDR116c	YDR296w	23.0718
YHL019c	YPR029c	23.0587
YDR001c	YDR099w	23.0572
YMR005w	YMR236w	23.0565
YDR036c	YNL137c	23.0563
YGR104c	YOR174w	23.0532
YMR240c	YPL213w	23.0527
YCR052w	YGR056w	23.0412
YMR197c	YOR036w	23.0327
YBR193c	YGR104c	23.0237
YAL002w	YMR231w	23.0226
YKL122c	YPL210c	23.0088
YHR012w	YOR069w	22.9945
YMR263w	YNL097c	22.9852
YDL175c	YJL050w	22.9821
YKL059c	YLR277c	22.981
YDL007w	YOR259c	22.9778
YBR102c	YJL085w	22.9688
YGL025c	YOL135c	22.9663
YBR211c	YDR383c	22.9628
YGR091w	YPR178w	22.9628
YOR308c	YPR178w	22.9534
YDR337w	YHL004w	22.9515
YDL175c	YLR430w	22.9472
YHR041c	YOR174w	22.9435
YBL090w	YHL004w	22.9389
YLR384c	YPL086c	22.9386
YCL010c	YOL148c	22.9201
YDL209c	YDR364c	22.9162
YMR199w	YPL256c	22.9129
YER012w	YPR103w	22.9001
YLR430w	YNL251c	22.8919
YDL077c	YLR148w	22.8914
YGR104c	YMR112c	22.8866
YDR041w	YIL093c	22.884
YDR121w	YPR175w	22.8838
YDR324c	YMR093w	22.88
YDR322w	YMR024w	22.8788
YDR443c	YPR070w	22.8784
YBR193c	YOL135c	22.8778
YBR289w	YJL176c	22.8763
YDR145w	YMR236w	22.8734
YDL076c	YPL181w	22.872
YCR057c	YDR449c	22.8707
YBR119w	YIL061c	22.8693
YJL063c	YLR439w	22.8602
YGR104c	YNR010w	22.8534
YDR404c	YGR186w	22.851
YDR116c	YLR439w	22.8477
YKL018w	YKL059c	22.8406
YDR280w	YOL021c	22.8396
YDL077c	YMR231w	22.8307
YIL084c	YPL139c	22.8285
YKR025w	YNR003c	22.8257
YGR056w	YLR357w	22.8249
YKR085c	YNL252c	22.8247
YER022w	YGL151w	22.8182
YER094c	YFL007w	22.8164
YDR296w	YNL252c	22.8121
YDR240c	YHR086w	22.8119
YDR469w	YPL138c	22.8109
YGR156w	YKL059c	22.8104
YGL011c	YOL038w	22.8084
YDR237w	YDR322w	22.8024
YDR392w	YPL254w	22.7976
YHR086w	YKL012w	22.7972
YKR025w	YPR190c	22.7925
YLR033w	YLR321c	22.7911
YBR234c	YJR065c	22.7829
YOL051w	YPL042c	22.7777
YMR193w	YNL252c	22.7669
YDR324c	YJL109c	22.7623
YDR443c	YLR071c	22.7379
YDR462w	YLR439w	22.7366
YBR253w	YGR104c	22.7149
YBL038w	YNL252c	22.706
YGR095c	YOL142w	22.706
YNR003c	YPR190c	22.701
YMR146c	YPR041w	22.6994
YNR003c	YOR116c	22.6889
YBR055c	YOR308c	22.6864
YCR033w	YDR155c	22.6797
YNL004w	YNL139c	22.6556
YBR081c	YLR055c	22.6395
YGL111w	YMR290c	22.6367
YBL047c	YCR030c	22.6277
YBL038w	YKR085c	22.6139
YKL122c	YPR088c	22.6122
YDL030w	YMR240c	22.602
YKL003c	YPL013c	22.6006
YDR080w	YLR148w	22.5828
YHR041c	YPR070w	22.575
YFR024c-a	YNL243w	22.5725
YDR443c	YGR104c	22.5704
YDR176w	YPL254w	22.5697
YGR274c	YML015c	22.5694
YKR085c	YLR439w	22.5516
YJL069c	YLR409c	22.5432
YBR055c	YPR082c	22.5318
YML127w	YMR091c	22.514
YLR439w	YNL252c	22.5081
YDR240c	YKL012w	22.5067
YDL111c	YNL232w	22.489
YDR449c	YLR129w	22.4826
YER022w	YGL025c	22.4818
YBL038w	YOR150w	22.4695
YOR145c	YPL266w	22.4588
YHR069c	YOL021c	22.4571
YDR080w	YMR231w	22.4549
YFR050c	YMR314w	22.4549
YBR251w	YNR037c	22.4441
YBR211c	YIR010w	22.4393
YEL036c	YPL050c	22.4387
YGL025c	YNR010w	22.4345
YBR193c	YBR253w	22.4344
YBR126c	YMR261c	22.4279
YBR251w	YGR215w	22.4195
YDR473c	YGR091w	22.4069
YLR117c	YPL151c	22.4021
YCR093w	YNL288w	22.4009
YBR095c	YMR263w	22.3999
YAL013w	YMR263w	22.3944
YLR439w	YMR024w	22.3923
YHR069c	YNL232w	22.3675
YLR033w	YML127w	22.3641
YGR095c	YOR001w	22.3612
YER082c	YLL011w	22.3559
YGL151w	YHR058c	22.3426
YDR176w	YOL148c	22.3256
YGR220c	YNL252c	22.3243
YJR113c	YNL137c	22.3172
YDR416w	YLR117c	22.3152
YHR086w	YML046w	22.3107
YDR237w	YLR439w	22.3098
YBR193c	YGL151w	22.3042
YGL070c	YGR186w	22.3013
YDR449c	YLR409c	22.2976
YER008c	YGL233w	22.2911
YCR081w	YER022w	22.2866
YGR158c	YOL021c	22.2743
YGR220c	YKR085c	22.2732
YBR193c	YMR112c	22.2684
YDR211w	YKR026c	22.2579
YKR008w	YLR357w	22.2515
YLR291c	YPL237w	22.2402
YBR081c	YDR176w	22.2374
YIR010w	YPL233w	22.2236
YDL145c	YFR051c	22.2148
YBR282w	YMR193w	22.1961
YBL038w	YLR439w	22.1902
YBR055c	YKL173w	22.1781
YGR158c	YHR069c	22.1737
YDL209c	YGR278w	22.172
YMR158w	YMR188c	22.1618
YDR240c	YML046w	22.1598
YAL043c	YDR301w	22.1562
YFR002w	YGR119c	22.1499
YOL148c	YPL254w	22.1408
YGR056w	YMR091c	22.1259
YBR193c	YPL042c	22.1258
YDR116c	YML025c	22.1235
YDL150w	YNR003c	22.121
YDR036c	YDR337w	22.121
YDR245w	YJL183w	22.1134
YGR285c	YHR064c	22.1125
YML032c	YNL312w	22.1109
YDR383c	YPL018w	22.1078
YJR093c	YKR002w	22.1059
YCR063w	YMR213w	22.1057
YOL142w	YOR076c	22.1023
YDR166c	YGL233w	22.1013
YDL203c	YLR371w	22.0959
YDR246w	YOR115c	22.0842
YLL036c	YLR117c	22.083
YGR056w	YIL126w	22.0802
YML077w	YOR115c	22.0748
YDR145w	YML015c	22.0747
YDR362c	YGR047c	22.0726
YHR058c	YNL236w	22.0675
YDR145w	YPL011c	22.0664
YGR186w	YJL140w	22.0631
YDR280w	YGR158c	22.059
YIL093c	YNL306w	22.0575
YDR235w	YDR240c	22.0566
YMR188c	YNL137c	22.0507
YDL150w	YPR190c	22.0435
YDL087c	YDR240c	22.0318
YDR443c	YGL151w	22.0259
YJR101w	YKL155c	22.025
YJL050w	YMR239c	22.0246
YBR282w	YNL252c	22.0232
YCR093w	YNR052c	22.0212
YIL093c	YJR101w	22.0172
YDL040c	YHR013c	22.0139
YDR254w	YJR135c	22.0106
YDR364c	YGR278w	22.0062
YBL041w	YER094c	21.9916
YFL007w	YOR362c	21.9897
YGR056w	YHR056c	21.9829
YBR146w	YIL093c	21.9766
YIL093c	YPL118w	21.9751
YDR318w	YJR135c	21.9707
YJL011c	YKL144c	21.9706
YBR253w	YNR010w	21.962
YGR084c	YJR101w	21.961
YDR443c	YGL025c	21.9577
YGL151w	YGR104c	21.9577
YGL011c	YMR314w	21.9543
YBR193c	YDR443c	21.9474
YGR005c	YOL005c	21.947
YJR101w	YJR113c	21.9458
YBR055c	YDR473c	21.9396
YMR314w	YPR103w	21.9388
YDR301w	YKL018w	21.933
YGL129c	YJR101w	21.93
YLR079w	YPL256c	21.9276
YIL061c	YML046w	21.9231
YNR010w	YOL135c	21.9108
YKL173w	YPR178w	21.8988
YER025w	YLR291c	21.8947
YHL019c	YKL135c	21.8923
YGR156w	YLR277c	21.8867
YBR253w	YMR112c	21.8826
YLR430w	YMR239c	21.8804
YBL026w	YJL124c	21.879
YBL084c	YOR249c	21.8779
YAL001c	YGR047c	21.8776
YOL142w	YOR001w	21.8715
YGR156w	YLR115w	21.8693
YIL126w	YLR033w	21.8681
YFR004w	YOR261c	21.8593
YER006w	YPL093w	21.8578
YGR195w	YHR069c	21.8554
YKR085c	YML025c	21.8554
YBR081c	YGR252w	21.8507
YER133w	YNL317w	21.8325
YCR046c	YDR116c	21.8213
YDR175c	YNL137c	21.8183
YGR005c	YIL021w	21.8146
YBR160w	YPL256c	21.8144
YER082c	YJR002w	21.8065
YFL002c	YLR002c	21.8016
YCR046c	YDR322w	21.7994
YER112w	YJL124c	21.7981
YDR303c	YGR056w	21.7967
YER082c	YLR186w	21.7966
YKR025w	YOR207c	21.7672
YJL173c	YNL312w	21.7664
YDL002c	YFL013c	21.7661
YBR119w	YDR235w	21.7635
YCR046c	YJL063c	21.7605
YDR138w	YHR167w	21.7552
YAL043c	YJR093c	21.7514
YBR103w	YKR029c	21.7506
YDR322w	YNL005c	21.7483
YHL004w	YIL093c	21.7478
YFR050c	YGL011c	21.7369
YER022w	YHR041c	21.7336
YLL036c	YPL151c	21.7332
YCR081w	YPR070w	21.7314
YDR392w	YLR055c	21.73
YJR002w	YLR197w	21.7299
YBR081c	YDR448w	21.7282
YBR081c	YOL148c	21.7183
YCR046c	YDR462w	21.7151
YER094c	YOL038w	21.715
YMR093w	YPL126w	21.7134
YAL016w	YDL134c	21.712
YBR097w	YPL120w	21.7109
YBR103w	YDR155c	21.7094
YOR207c	YPR190c	21.702
YDR195w	YOR179c	21.6927
YCL010c	YLR055c	21.6915
YDL076c	YNL097c	21.689
YGL025c	YGR104c	21.6855
YDR296w	YLR439w	21.685
YGR156w	YKL018w	21.6818
YGR165w	YNL137c	21.6788
YML025c	YMR024w	21.6771
YDR116c	YKR006c	21.6758
YOR270c	YPR149w	21.6701
YBR087w	YOL094c	21.6698
YLL011w	YPR144c	21.6632
YGR104c	YNL236w	21.6567
YBR119w	YGR013w	21.6546
YJR093c	YNL317w	21.6479
YMR075w	YPL139c	21.6464
YCR052w	YLR321c	21.6445
YFL024c	YNL107w	21.6408
YGR233c	YOL001w	21.6219
YDR473c	YOR308c	21.62
YDL145c	YGL137w	21.612
YBL090w	YGL129c	21.6101
YKL155c	YOR158w	21.6084
YEL051w	YKL080w	21.6066
YMR075w	YNL330c	21.6044
YBL090w	YKL155c	21.6033
YBL090w	YIL093c	21.6026
YKR014c	YOR370c	21.6016
YDR176w	YGL066w	21.5974
YCR071c	YDR462w	21.592
YCR081w	YLR071c	21.5882
YJL063c	YKL167c	21.5863
YJL063c	YKR006c	21.5818
YDR337w	YGR084c	21.5799
YGL129c	YOR158w	21.572
YER094c	YGR135w	21.5695
YGR252w	YLR055c	21.5691
YBL090w	YJR113c	21.5687
YGL070c	YJL140w	21.563
YDR337w	YKL155c	21.5605
YDR337w	YJR113c	21.5599
YKR008w	YLR321c	21.5517
YGR084c	YOR158w	21.5427
YDR036c	YJR101w	21.542
YBL041w	YGL011c	21.5418
YER133w	YKL059c	21.5401
YDR337w	YGL129c	21.5391
YJR007w	YLR291c	21.5276
YIL109c	YPL085w	21.5253
YDR116c	YKL167c	21.5252
YJL069c	YLR129w	21.5236
YJL063c	YLR312w-a	21.5208
YKR006c	YLR312w-a	21.5091
YBR122c	YDR116c	21.4914
YDR318w	YGR179c	21.4867
YJL050w	YPL190c	21.474
YER025w	YOR260w	21.4714
YIL021w	YJL140w	21.4699
YLR357w	YMR091c	21.4685
YBR122c	YKR006c	21.4676
YDR404c	YGL070c	21.4671
YBL090w	YGR084c	21.4663
YCR071c	YDR116c	21.465
YDR416w	YLL036c	21.4621
YCR057c	YLR129w	21.4601
YDR041w	YDR175c	21.4583
YBR122c	YCR071c	21.452
YER133w	YKR002w	21.4516
YDL209c	YLL036c	21.4455
YAL002w	YLR396c	21.4413
YBR143c	YDR172w	21.4335
YDR175c	YPL013c	21.4179
YCR081w	YGR104c	21.4089
YBR279w	YOL145c	21.4084
YDR116c	YLR312w-a	21.4039
YER022w	YOL135c	21.3952
YDR308c	YNR010w	21.3874
YBR122c	YKL167c	21.3804
YCR071c	YKL167c	21.3777
YDR324c	YPL126w	21.3744
YBR198c	YGL112c	21.3743
YKL167c	YLR312w-a	21.3595
YDL087c	YML046w	21.3506
YDL115c	YDR404c	21.3484
YDL084w	YDR138w	21.3412
YLR033w	YLR357w	21.3348
YBR122c	YHR147c	21.3324
YDR449c	YMR093w	21.3235
YDL002c	YGL150c	21.3227
YHR058c	YOR174w	21.3211
YDR254w	YGR179c	21.3114
YDR416w	YGR278w	21.3095
YHR148w	YLL011w	21.3076
YFR052w	YOR261c	21.305
YHR056c	YML127w	21.3004
YBR126c	YML100w	21.2963
YFL007w	YFR050c	21.2954
YBL026w	YDR378c	21.287
YGR178c	YHR121w	21.2813
YOL021c	YOL142w	21.2807
YPR082c	YPR178w	21.2774
YDR145w	YMR005w	21.2639
YGL019w	YIL035c	21.2551
YMR288w	YPL213w	21.2502
YCR071c	YLR312w-a	21.2449
YDR301w	YKL059c	21.2428
YBL090w	YOR158w	21.2416
YAL013w	YBR095c	21.2372
YHR069c	YOL142w	21.2342
YOR039w	YOR061w	21.2333
YDL031w	YHR088w	21.2251
YJL183w	YJR075w	21.2178
YGR233c	YPL031c	21.2081
YOL094c	YOR144c	21.2036
YDR337w	YMR188c	21.1943
YDL145c	YIL076w	21.1882
YDL077c	YLR396c	21.1874
YGR180c	YJL026w	21.1763
YDR394w	YOR261c	21.1749
YLR321c	YPR034w	21.174
YDL156w	YNL312w	21.1667
YCR071c	YKR006c	21.1603
YHR058c	YLR071c	21.1593
YBR130c	YGL106w	21.1505
YGL150c	YOR141c	21.1494
YDR303c	YLR357w	21.1464
YDR245w	YEL036c	21.1453
YHR166c	YOR249c	21.1384
YGR091w	YPR082c	21.1314
YHR069c	YOR076c	21.116
YBR234c	YDL029w	21.1098
YLR373c	YPL128c	21.096
YLR127c	YOR249c	21.0934
YFR004w	YHR200w	21.0788
YBR087w	YOR217w	21.0764
YNL172w	YOR249c	21.076
YBR065c	YPR101w	21.0744
YCR081w	YNL236w	21.0382
YBR095c	YIL084c	21.0327
YDL031w	YMR049c	21.0272
YDR443c	YNR010w	21.0245
YDR448w	YGR252w	21.0206
YBR193c	YOR174w	21.017
YDR176w	YGR252w	21.0145
YDR324c	YDR449c	21.007
YLR055c	YPL254w	21.002
YAL013w	YIL084c	20.9936
YJL203w	YMR240c	20.9922
YCR046c	YDR296w	20.9854
YDR041w	YGR215w	20.9827
YML109w	YMR273c	20.979
YCR046c	YGR220c	20.9709
YJL098w	YOR267c	20.9651
YDR041w	YNR037c	20.9556
YBR081c	YDR392w	20.9538
YER094c	YMR314w	20.9396
YNL251c	YPL190c	20.9147
YOL051w	YPR168w	20.9071
YNL248c	YOR340c	20.9069
YGR083c	YPL237w	20.9066
YCR077c	YER112w	20.9064
YJL203w	YPL213w	20.9043
YLR071c	YOL135c	20.903
YIL142w	YOR281c	20.8969
YHR148w	YPR137w	20.8963
YGR104c	YHR041c	20.8937
YNR010w	YOR174w	20.8877
YGR095c	YGR195w	20.8875
YBR119w	YLR298c	20.8853
YKL059c	YPR107c	20.885
YLR071c	YPR070w	20.8832
YHR058c	YOL135c	20.8792
YJR042w	YKL057c	20.8776
YDR041w	YMR158w	20.8755
YGL066w	YPL254w	20.8735
YHR041c	YNR010w	20.8684
YHR041c	YMR112c	20.8675
YBR087w	YMR078c	20.8673
YDL007w	YFR052w	20.865
YDR041w	YPL013c	20.8591
YDL030w	YMR288w	20.8411
YDR473c	YPR082c	20.8389
YCR081w	YGL025c	20.8383
YDR308c	YER022w	20.8251
YCR046c	YNL005c	20.8244
YBR193c	YCR081w	20.8174
YLR321c	YMR091c	20.8156
YDR308c	YHR041c	20.8136
YMR263w	YPL139c	20.812
YGR186w	YOL005c	20.8105
YBL090w	YDR347w	20.8032
YMR112c	YOR174w	20.7946
YBL038w	YCR046c	20.7917
YDL111c	YOL021c	20.7895
YDR080w	YLR396c	20.7851
YDR347w	YOR158w	20.7769
YHR148w	YLR186w	20.7689
YBL026w	YCR077c	20.7677
YFL049w	YNR023w	20.7511
YDR473c	YPR178w	20.75
YDR449c	YJR002w	20.7487
YJR101w	YMR188c	20.7432
YAR002w	YLR335w	20.7382
YFR004w	YPR108w	20.7341
YCR052w	YLR357w	20.7189
YHR088w	YLL008w	20.7165
YHR148w	YJR002w	20.7075
YDR337w	YDR347w	20.7074
YJL026w	YOR230w	20.698
YKL144c	YNR003c	20.6957
YER021w	YOR261c	20.6943
YBL007c	YOR181w	20.6844
YAL043c	YER133w	20.6807
YKL144c	YPR190c	20.6783
YLR055c	YOL148c	20.6772
YHR197w	YNL182c	20.6702
YGR186w	YIL021w	20.6664
YDR175c	YNL306w	20.661
YDR175c	YPL118w	20.6554
YJR002w	YLR186w	20.6551
YCL010c	YDR392w	20.6505
YGR020c	YPR036w	20.6499
YGL128c	YLR117c	20.6466
YOR261c	YPR108w	20.6465
YLR117c	YLR424w	20.6455
YBR289w	YNR023w	20.6406
YMR112c	YPR070w	20.6394
YGR095c	YGR158c	20.6384
YNR010w	YPL042c	20.6363
YDL209c	YDR416w	20.635
YBR146w	YDR175c	20.6286
YML025c	YNL005c	20.6261
YBR253w	YOR174w	20.6209
YJL011c	YNL151c	20.6178
YJL005w	YNL138w	20.6134
YCR046c	YMR193w	20.6127
YFL049w	YPL016w	20.6097
YBR253w	YHR041c	20.6094
YGR119c	YJL041w	20.6066
YER022w	YNL236w	20.604
YBL041w	YFR050c	20.6004
YFR004w	YFR052w	20.5993
YMR263w	YNL330c	20.5896
YDR308c	YPR070w	20.5841
YER022w	YPL042c	20.5836
YBR253w	YPR070w	20.5833
YOL135c	YPR168w	20.5819
YOR362c	YPR103w	20.5818
YDL043c	YMR240c	20.5812
YBR193c	YLR071c	20.5781
YER133w	YLR115w	20.5727
YNR010w	YPR070w	20.5658
YIL035c	YOR039w	20.5626
YMR240c	YMR288w	20.5599
YCR046c	YKR085c	20.5521
YIL126w	YMR091c	20.5513
YOR116c	YPR190c	20.5436
YDL007w	YOR261c	20.5431
YDL160c	YJL124c	20.5376
YGR104c	YOL135c	20.5318
YHL025w	YPL016w	20.5209
YDL147w	YPR108w	20.5131
YER133w	YGR156w	20.5125
YDL147w	YDR179c	20.4971
YKL167c	YNL177c	20.4923
YOR332w	YPR036w	20.4905
YGR103w	YPL093w	20.4858
YBR253w	YLR071c	20.4846
YDL002c	YOR141c	20.4711
YDR116c	YMR024w	20.4693
YKR006c	YNL177c	20.4655
YER133w	YLR277c	20.4531
YER006w	YGR103w	20.4524
YBR081c	YCL010c	20.4487
YDL097c	YFR052w	20.4451
YBL084c	YNL172w	20.4442
YIL076w	YNL287w	20.4391
YJL063c	YMR024w	20.437
YDL030w	YJL203w	20.4303
YBL007c	YFR024c-a	20.4293
YBR102c	YPR055w	20.4271
YBR079c	YMR309c	20.4228
YMR049c	YOR206w	20.4206
YDR308c	YHR058c	20.4093
YDR116c	YDR237w	20.4076
YDL145c	YNL287w	20.4037
YCR071c	YDR296w	20.3989
YDL111c	YHR069c	20.3963
YIL093c	YJR113c	20.3935
YDR175c	YHL004w	20.3887
YLR192c	YMR146c	20.3887
YDR155c	YGL194c	20.383
YOL094c	YOR217w	20.378
YDR296w	YKR006c	20.3721
YNL262w	YPR175w	20.3671
YFL018c	YFR049w	20.3566
YJR093c	YKL059c	20.356
YDL031w	YLR002c	20.3553
YLR312w-a	YPL183w-a	20.3519
YDR296w	YKL167c	20.3475
YGL129c	YIL093c	20.3426
YBR122c	YDR296w	20.3411
YDR116c	YJL063c	20.3362
YMR078c	YOL094c	20.3279
YGR084c	YIL093c	20.3184
YIL093c	YKL155c	20.3103
YJL109c	YMR093w	20.3016
YEL036c	YJL183w	20.2984
YJR093c	YLR277c	20.2935
YFL018c	YGR193c	20.291
YMR158w	YNL306w	20.2829
YDL097c	YER021w	20.2802
YLR312w-a	YMR098c	20.2589
YGR274c	YPL011c	20.2559
YCR071c	YPL183w-a	20.2547
YBL084c	YLR127c	20.2506
YOR259c	YOR261c	20.2502
YHL025w	YNR023w	20.2414
YFR050c	YOL038w	20.2362
YER133w	YKL018w	20.2271
YDR280w	YHR069c	20.2265
YDR322w	YNL252c	20.2262
YJL140w	YOL005c	20.2167
YDR359c	YEL018w	20.2085
YGL070c	YIL021w	20.2039
YGL092w	YGL100w	20.2031
YDR176w	YDR392w	20.1943
YHR058c	YPL042c	20.192
YDR359c	YNL107w	20.1885
YNL306w	YNR037c	20.1882
YBL084c	YHR166c	20.1874
YDR462w	YJL063c	20.1874
YKR006c	YMR098c	20.1793
YBR065c	YDL209c	20.1776
YKR006c	YLR439w	20.1771
YBR122c	YML009c	20.1762
YBR146w	YGR215w	20.1732
YCR071c	YML009c	20.1668
YNR037c	YPL118w	20.1623
YDR322w	YKR085c	20.1596
YGR215w	YJR101w	20.1551
YGR215w	YNL306w	20.1549
YLR071c	YNR010w	20.1519
YBR122c	YMR225c	20.1506
YDR237w	YKR085c	20.15
YLR071c	YMR112c	20.1474
YNR010w	YPR168w	20.1469
YDR322w	YMR193w	20.1458
YHR200w	YOR261c	20.1406
YOL051w	YOL135c	20.1381
YDR237w	YNL252c	20.126
YBR081c	YPL254w	20.1188
YCR071c	YMR098c	20.1159
YKL012w	YLR298c	20.1034
YBR122c	YLR439w	20.1027
YBR146w	YMR158w	20.1011
YKL167c	YLR439w	20.0993
YLR102c	YNL172w	20.0986
YBR193c	YNL236w	20.0977
YJR101w	YMR158w	20.0933
YBR136w	YIR002c	20.0915
YDL097c	YOR261c	20.0911
YCR071c	YLR439w	20.0898
YGL151w	YLR071c	20.0848
YKL167c	YPL183w-a	20.0834
YHR147c	YMR225c	20.0824
YMR049c	YMR290c	20.08
YBR146w	YNR037c	20.0797
YJR101w	YNR037c	20.0783
YDL083c|YMR143w	YGR034w	20.0758
YDR449c	YLR222c	20.0733
YGL048c	YOR261c	20.0722
YBR122c	YPL183w-a	20.0631
YER071c	YIL034c	20.061
YGR215w	YPL118w	20.0555
YDL150w	YOR116c	20.0515
YAL016w	YOR014w	20.0509
YKR006c	YPL183w-a	20.0492
YHR147c	YML009c	20.04
YJR002w	YMR093w	20.0378
YHL004w	YPL013c	20.0283
YMR158w	YPL118w	20.0281
YER029c	YLR147c	20.0244
YDR036c	YIL093c	20.0239
YDL098c	YPR082c	20.0223
YKL167c	YMR098c	20.0219
YJR007w	YPL237w	20.0212
YDR308c	YGR104c	20.0191
YBL090w	YKL003c	20.014
YCR071c	YMR225c	20.0108
YDR118w	YNL172w	20.0079
YDR404c	YOL005c	20.0071
YDL111c	YDR280w	20.0056
YER025w	YKR026c	19.9955
YDR238c	YPL010w	19.9944
YDR443c	YHR058c	19.9901
YGL150c	YNL059c	19.9843
YLR071c	YPL042c	19.9773
YBR282w	YCR046c	19.9771
YGL066w	YLR055c	19.9742
YCR052w	YIL126w	19.9712
YBR193c	YGL025c	19.9685
YGL151w	YOR174w	19.9671
YCR052w	YHR056c	19.9638
YGR020c	YOR332w	19.9625
YCR081w	YNR010w	19.961
YBL038w	YDR322w	19.9597
YJR101w	YNL137c	19.9596
YCR002c	YJR092w	19.9533
YDR443c	YNL236w	19.9493
YCR035c	YGR095c	19.936
YHL004w	YNR037c	19.9347
YCR046c	YML025c	19.9327
YBL038w	YDR237w	19.9283
YKL022c	YOR249c	19.9273
YEL002c	YGL022w	19.9047
YNL097c	YPL181w	19.8989
YGL151w	YNR010w	19.8852
YIL126w	YKR008w	19.885
YLR186w	YPL126w	19.8752
YBR095c	YDL076c	19.8721
YGL151w	YMR112c	19.8692
YHR056c	YKR008w	19.8692
YBL090w	YDR036c	19.8645
YJR093c	YLR115w	19.8576
YGR104c	YPL042c	19.8526
YDR443c	YPR168w	19.8522
YCL010c	YPL254w	19.8457
YGR215w	YHL004w	19.8425
YHL004w	YMR158w	19.8351
YDR308c	YGL151w	19.8343
YKL144c	YOR207c	19.825
YGR091w	YKL173w	19.8244
YEL002c	YMR149w	19.8086
YFL007w	YPR103w	19.8075
YDR145w	YGL112c	19.8045
YLR102c	YLR127c	19.8009
YBR119w	YDL087c	19.8
YJR093c	YPR107c	19.7949
YJR042w	YPL169c	19.7911
YBR136w	YDR097c	19.7862
YAL013w	YDL076c	19.7838
YBR055c	YHR165c	19.7687
YDL116w	YGL100w	19.7613
YDR118w	YLR127c	19.7554
YCR052w	YDR303c	19.7532
YCL010c	YDR448w	19.7472
YDR145w	YGR274c	19.7397
YPR110c	YPR190c	19.7381
YAL021c	YGR134w	19.7297
YNL236w	YOR174w	19.7276
YDL031w	YFL002c	19.716
YBR055c	YDL098c	19.7105
YAL032c	YPR101w	19.706
YJR063w	YNL248c	19.6968
YBR253w	YGL151w	19.6963
YER094c	YOR362c	19.6954
YDR303c	YKR008w	19.693
YOR116c	YOR207c	19.6765
YGR083c	YJR007w	19.6704
YDL134c	YGL190c	19.6697
YBR081c	YGL112c	19.6695
YCR057c	YLR409c	19.6664
YDR337w	YNL137c	19.6663
YBL090w	YNL137c	19.6633
YBR253w	YOL135c	19.6577
YDR166c	YJL085w	19.6514
YNL151c	YNR003c	19.6485
YBR251w	YGL129c	19.6471
YNL151c	YPR190c	19.6448
YBR251w	YKL155c	19.6348
YDR118w	YHR166c	19.6257
YHR166c	YLR102c	19.618
YGR020c	YKL119c	19.6173
YBR251w	YGR084c	19.6163
YBR055c	YER172c	19.616
YGL025c	YOR174w	19.6159
YOL004w	YPL139c	19.6081
YJR041c	YKL014c	19.6002
YFL024c	YJL081c	19.5851
YBR289w	YOR290c	19.5802
YPL013c	YPL118w	19.5796
YDL031w	YGL111w	19.578
YDR091c	YMR146c	19.5736
YBR135w	YMR199w	19.5683
YLR312w-a	YML025c	19.5672
YHR165c	YPR178w	19.5616
YKL167c	YML025c	19.5388
YGL171w	YGR145w	19.5331
YER082c	YPR144c	19.5222
YDR427w	YOR261c	19.5214
YCR077c	YDL160c	19.521
YDR378c	YOR308c	19.5166
YIL126w	YLR357w	19.5166
YDR449c	YLR186w	19.5134
YJR101w	YPL013c	19.5001
YNL137c	YOR158w	19.4986
YAL043c	YDR195w	19.4966
YJL063c	YNL005c	19.4955
YDR301w	YJR093c	19.4949
YBR146w	YPL013c	19.4937
YKR060w	YLR186w	19.4903
YLR129w	YLR409c	19.488
YER008c	YJL085w	19.4826
YIL034c	YIR003w	19.479
YKR006c	YML025c	19.4743
YNL306w	YPL013c	19.4711
YBR175w	YLR015w	19.4643
YER012w	YMR314w	19.4567
YIL126w	YLR321c	19.4454
YDR097c	YML032c	19.4392
YBR135w	YDL155w	19.4346
YBR251w	YOR158w	19.434
YOL038w	YPR103w	19.4318
YNL330c	YOL004w	19.4282
YPL139c	YPR023c	19.4244
YLR357w	YML127w	19.4237
YDR462w	YNL005c	19.4203
YLR222c	YLR409c	19.4181
YJR007w	YKR026c	19.4165
YDR116c	YNL005c	19.4142
YMR033w	YPR034w	19.4137
YDR449c	YJL069c	19.4125
YER172c	YPR178w	19.402
YGR103w	YNL002c	19.3967
YBL090w	YBR251w	19.3951
YDR324c	YLR222c	19.3909
YDR443c	YOL051w	19.3831
YNL330c	YPR023c	19.3821
YDR383c	YLR381w	19.3691
YER146w	YJL124c	19.3663
YDR448w	YPL254w	19.3636
YDR301w	YER133w	19.3576
YBL041w	YMR314w	19.351
YIR009w	YMR240c	19.3476
YJR002w	YPL126w	19.3437
YBR154c	YPR187w	19.3431
YDL148c	YPR144c	19.3402
YDR296w	YDR322w	19.3341
YAL029c	YGL106w	19.332
YDL156w	YJL173c	19.3267
YMR049c	YNL002c	19.3261
YDR237w	YDR296w	19.3243
YDR337w	YJR101w	19.3161
YJL063c	YMR193w	19.3141
YDL007w	YFR004w	19.3091
YIL084c	YNL330c	19.2935
YMR239c	YOL115w	19.2823
YGR278w	YLL036c	19.2802
YDL209c	YPR101w	19.2758
YJL063c	YNL252c	19.2752
YDR176w	YDR448w	19.2684
YBR198c	YDR145w	19.2671
YDR138w	YML062c	19.2636
YGL011c	YOR362c	19.2616
YGR220c	YNL177c	19.2433
YIL093c	YMR188c	19.2334
YDL175c	YMR239c	19.2323
YCR071c	YOR150w	19.2321
YKL122c	YPL243w	19.2276
YDR116c	YKR085c	19.2177
YBL084c	YDR118w	19.2058
YLL008w	YNL002c	19.2052
YBR175w	YPL138c	19.2013
YKR085c	YNL005c	19.2007
YBL026w	YBR055c	19.1971
YGL011c	YML092c	19.1929
YBR081c	YGL066w	19.1891
YBL084c	YLR102c	19.1889
YCR057c	YLR222c	19.1852
YDL084w	YHR167w	19.1827
YKR006c	YMR193w	19.1797
YNL005c	YNL252c	19.1796
YBR251w	YDR347w	19.1762
YIL126w	YML127w	19.1712
YDR462w	YKR085c	19.1684
YGL111w	YLL008w	19.1642
YLR312w-a	YNL252c	19.1594
YDR462w	YOR150w	19.159
YHR147c	YNL252c	19.1445
YDR462w	YNL252c	19.1399
YJL109c	YPL126w	19.1369
YMR158w	YNR037c	19.1301
YDR175c	YIL093c	19.1245
YBR122c	YMR193w	19.1206
YLR129w	YLR222c	19.1182
YBR122c	YKR085c	19.1144
YCR071c	YMR193w	19.1001
YOL145c	YOR123c	19.0989
YCR071c	YKR085c	19.0988
YGR135w	YOL038w	19.0979
YKL167c	YMR193w	19.096
YHR085w	YNL182c	19.0955
YJL011c	YNL113w	19.0899
YDR211w	YER025w	19.0883
YBR122c	YOR150w	19.0882
YCL010c	YGR252w	19.0828
YLR312w-a	YMR193w	19.0787
YBL038w	YDR116c	19.0666
YKR085c	YLR312w-a	19.0619
YHR147c	YMR193w	19.0612
YJL066c	YMR203w	19.0542
YBL038w	YJL063c	19.0535
YHR056c	YLR033w	19.0528
YDR175c	YJR113c	19.0516
YAL032c	YDL209c	19.0481
YMR024w	YNL005c	19.0368
YER021w	YPR108w	19.0364
YJR002w	YPL217c	19.0269
YDR237w	YNL005c	19.0235
YFR052w	YHL030w	19.0138
YGL111w	YHR088w	19.0113
YFR037c	YLR033w	19.0104
YMR188c	YOR158w	19.0083
YBL038w	YKL167c	19.002
YBL090w	YMR188c	19.0004
YDL209c	YPL151c	18.9971
YCR081w	YHR058c	18.9946
YDR303c	YMR091c	18.9886
YAL032c	YDR416w	18.979
YIR002c	YML032c	18.9787
YGR013w	YMR125w	18.9722
YBL084c	YKL022c	18.9707
YBL038w	YLR312w-a	18.9641
YDR175c	YOR158w	18.9622
YBR257w	YHR062c	18.9575
YAL033w	YHR062c	18.9573
YGR215w	YMR158w	18.9557
YBL038w	YNL005c	18.9556
YBL090w	YDR175c	18.9522
YDR099w	YER177w	18.948
YER036c	YHR169w	18.9479
YDL140c	YIL021w	18.9462
YCR052w	YPR034w	18.939
YGR095c	YHR069c	18.9339
YJR093c	YKL018w	18.9303
YNL222w	YPR107c	18.927
YBR211c	YJR135c	18.9249
YCR057c	YDR324c	18.9246
YDR448w	YGL112c	18.9245
YHR041c	YLR071c	18.9223
YBL038w	YBR122c	18.9205
YDL007w	YER021w	18.92
YGR095c	YOR076c	18.9195
YFL018c	YIL125w	18.9165
YDR301w	YGR156w	18.9099
YER082c	YPR137w	18.9042
YAL033w	YBR257w	18.8997
YLR071c	YOR174w	18.896
YIL021w	YOL005c	18.8829
YCR057c	YJL069c	18.8789
YDR116c	YGR220c	18.8789
YDR303c	YHR056c	18.8761
YDL031w	YER006w	18.8703
YBL090w	YDR337w	18.8689
YBL018c	YBR257w	18.866
YDR303c	YLR033w	18.8573
YHL030w	YHR200w	18.8554
YDR303c	YIL126w	18.8529
YMR290c	YOR206w	18.8488
YCL010c	YGL066w	18.8442
YDL175c	YPL190c	18.8342
YDR296w	YGR220c	18.8317
YGL112c	YMR236w	18.831
YDL148c	YLR186w	18.8306
YBL038w	YKR006c	18.8277
YCR072c	YNL182c	18.8234
YAL043c	YPR107c	18.8203
YHR148w	YMR093w	18.8196
YNL151c	YOR207c	18.8093
YFR052w	YPR108w	18.8073
YGR220c	YJL063c	18.8067
YBR119w	YPL178w	18.8031
YBL018c	YHR062c	18.8001
YDR448w	YOL148c	18.7983
YIL061c	YMR125w	18.7897
YMR290c	YNL002c	18.7866
YFR004w	YOR259c	18.7843
YCR081w	YPR168w	18.7834
YDL030w	YML049c	18.7795
YGL106w	YKL130c	18.7739
YEL018w	YNL107w	18.7727
YDL148c	YJR002w	18.7683
YNL049c	YPL085w	18.7636
YGR215w	YKL155c	18.7622
YER082c	YPL126w	18.7512
YOR260w	YPL237w	18.7493
YOR174w	YPR070w	18.7452
YBR253w	YDR308c	18.7436
YGR056w	YPR034w	18.7363
YHR196w	YPL126w	18.7328
YGR135w	YPR103w	18.7317
YGL129c	YMR158w	18.7276
YCR052w	YFR037c	18.7182
YGR261c	YPL195w	18.7176
YGR165w	YOR158w	18.7162
YPL139c	YPL181w	18.7123
YJR002w	YPR144c	18.7068
YDL077c	YDR080w	18.6855
YHR041c	YOL135c	18.6829
YCR071c	YGR220c	18.6786
YGR215w	YJR113c	18.6777
YBR282w	YDR116c	18.6681
YNL317w	YPR107c	18.6672
YDR427w	YFR052w	18.6648
YGR128c	YMR093w	18.66
YDL043c	YJL203w	18.6585
YJR113c	YNR037c	18.658
YGR220c	YLR312w-a	18.6557
YIL093c	YNR037c	18.6544
YKL155c	YMR158w	18.6513
YNL330c	YPL181w	18.6467
YML100w	YMR261c	18.6466
YDL098c	YPR178w	18.6452
YJL203w	YMR288w	18.6411
YDL111c	YOL142w	18.6404
YIL093c	YMR158w	18.6378
YGL190c	YMR273c	18.6374
YJL069c	YPR137w	18.6354
YJR113c	YMR158w	18.627
YKL155c	YNR037c	18.6267
YGR274c	YMR005w	18.6241
YGL129c	YGR215w	18.6212
YOL135c	YOR174w	18.62
YDR416w	YPR101w	18.6193
YBR122c	YGR220c	18.6183
YJR050w	YPR101w	18.6167
YGR084c	YGR215w	18.6139
YGL011c	YJL001w	18.6091
YFR049w	YIL125w	18.6087
YGL111w	YNL002c	18.6085
YGL129c	YNR037c	18.6038
YOL135c	YPR070w	18.6036
YKL173w	YOR308c	18.5974
YGR215w	YIL093c	18.5888
YOL001w	YPL031c	18.586
YNL290w	YOR144c	18.5843
YML049c	YMR240c	18.5773
YFL007w	YGL011c	18.5755
YGR084c	YMR158w	18.5754
YDL098c	YOR308c	18.5729
YJR002w	YMR128w	18.5694
YLR115w	YPR107c	18.5687
YDR116c	YDR405w	18.5682
YHR167w	YNL139c	18.5631
YGR233c	YJL005w	18.5587
YDL031w	YPL093w	18.5584
YGR047c	YOR110w	18.5571
YIL093c	YNL137c	18.5554
YDL007w	YDR394w	18.5517
YBR251w	YNL137c	18.5472
YLR166c	YPR055w	18.5458
YDL007w	YDL097c	18.5296
YBR221c	YER178w	18.5271
YJR002w	YPR137w	18.5259
YOR340c	YOR341w	18.5256
YDR237w	YML025c	18.5202
YDL150w	YOR207c	18.5178
YBR253w	YDR443c	18.5141
YKL143w	YNL207w	18.4996
YBR065c	YPL151c	18.4952
YMR290c	YOR272w	18.4889
YLR330w	YOR299w	18.485
YGR084c	YNR037c	18.4841
YBL026w	YOR308c	18.4767
YDL098c	YDR473c	18.474
YHR056c	YLR321c	18.472
YDL031w	YHR052w	18.4684
YGL025c	YOL051w	18.4555
YCR081w	YOL051w	18.4554
YDR449c	YER082c	18.4534
YKR001c	YPL082c	18.453
YJR033c	YKL080w	18.445
YDR394w	YOR259c	18.4278
YDL007w	YHR200w	18.4268
YBL041w	YJL001w	18.4267
YBR251w	YKL003c	18.4193
YGR135w	YMR314w	18.4159
YML127w	YPR034w	18.4154
YFR051c	YNL287w	18.4119
YDR448w	YGL066w	18.4098
YHR148w	YPR144c	18.4055
YDR296w	YNL005c	18.4032
YBL038w	YDR296w	18.4019
YFR050c	YOR362c	18.4017
YMR158w	YPL013c	18.4012
YIL061c	YLR298c	18.3993
YDR359c	YJL081c	18.3983
YER012w	YJL001w	18.3953
YGR233c	YNL138w	18.3926
YER006w	YNL002c	18.3909
YHR052w	YPL211w	18.3873
YDR087c	YFL002c	18.3819
YBR198c	YMR236w	18.3792
YLR268w	YNL258c	18.3714
YDL097c	YFR004w	18.3645
YMR237w	YOR299w	18.3599
YGR215w	YPL013c	18.3594
YNL177c	YNL252c	18.3503
YNR037c	YPL013c	18.3474
YDL084w	YNL139c	18.3452
YKR085c	YNL177c	18.337
YCR077c	YER146w	18.3325
YDL145c	YPL010w	18.3317
YLL008w	YMR049c	18.3287
YBR011c	YPL066w	18.3224
YDR364c	YDR416w	18.3167
YOR308c	YPR082c	18.3126
YDR462w	YML025c	18.3064
YDR449c	YLL011w	18.3063
YDR324c	YLR129w	18.3001
YNL132w	YPR144c	18.2926
YBR079c	YOR361c	18.2912
YBR211c	YPL018w	18.2906
YKL144c	YNL113w	18.2905
YGL150c	YLR052w	18.2896
YEL013w	YOR270c	18.2863
YGR278w	YLR117c	18.2836
YDR394w	YFR004w	18.2787
YDR328c	YKR014c	18.2762
YDR308c	YOL135c	18.2715
YHR165c	YML049c	18.2675
YPL126w	YPR144c	18.2647
YNL222w	YOR179c	18.2636
YER029c	YGR091w	18.2611
YDL031w	YPL211w	18.2603
YDR416w	YMR213w	18.2568
YGL128c	YLR424w	18.2538
YDR167w	YMR236w	18.2515
YFL008w	YJL074c	18.2509
YKL022c	YLR102c	18.2505
YAL013w	YPL181w	18.2504
YER021w	YFR052w	18.2423
YLL008w	YMR290c	18.2374
YGL025c	YHR058c	18.2318
YGL019w	YOR039w	18.2308
YGL145w	YLR268w	18.2307
YBR065c	YLL036c	18.2267
YGL213c	YPR189w	18.2244
YDR324c	YLR409c	18.2235
YJR135c	YPL018w	18.2199
YBR095c	YPL181w	18.2134
YFL002c	YHR052w	18.207
YDR296w	YKR085c	18.1843
YCR046c	YDR237w	18.1811
YCR046c	YMR024w	18.1656
[truncated: 28,162 more rows]
