# Supplementary material for: A Novel Scoring Approach for Protein Co-Purification Data Reveals High Interaction Specificity
Source: PLoS Comput Biol. 2009 Sep 25;5(9):e1000515. doi: 10.1371/journal.pcbi.1000515 (PMC2738424; doi:10.1371/journal.pcbi.1000515)
Supplement: Table S2 — IDBOS scores for pairs of proteins having co-occurrences greater than one in the AP/MS (MALDI) data of Krogan et al. [9]. (0.69 MB TXT) [file pcbi.1000515.s002.txt]

Protein_A	Protein_B	CS-score
YGL058w	YMR100w	77.9681
YGL097w	YLR293c	75.9022
YGL097w	YOR185c	74.8565
YNL221c	YNL282w	70.3598
YJL070c	YML035c	58.0503
YLR386w	YNL325c	56.9341
YDL201w	YDR165w	56.682
YHR172w	YLR212c	56.2318
YGR043c	YLR354c	53.0372
YBR030w	YLR244c	52.8886
YBR195c	YPR018w	52.6116
YHR172w	YNL126w	51.3733
YBL035c	YNL102w	50.3852
YDR137w	YLR039c	50.3552
YBL045c	YPR191w	49.1645
YBL084c	YKL022c	48.8095
YDL056w	YLR182w	48.7754
YBL084c	YLR127c	48.1125
YDR108w	YDR472w	47.9877
YDR013w	YJL072c	46.1808
YOR124c	YOR138c	46.1395
YDR279w	YNL072w	46.1266
YDR353w	YHR106w	44.6544
YDR013w	YOL146w	44.3679
YBR229c	YDR221w	44.3436
YBR288c	YGR261c	44.287
YGR283c	YMR310c	44.0892
YJL072c	YOL146w	44.066
YLR373c	YPL128c	43.9201
YDL116w	YKL057c	43.8108
YBR234c	YNR035c	43.7167
YHR122w	YIL128w	43.2641
YDR267c	YHR122w	42.679
YLL002w	YNL246w	42.1886
YML106w	YMR271c	41.9961
YBR126c	YDR074w	41.3686
YNL118c	YOL149w	40.6889
YBR152w	YDL098c	40.6642
YDR390c	YPR180w	40.3526
YML102w	YPR018w	39.798
YGL227w	YMR135c	39.7918
YGL227w	YIL097w	39.7788
YBR234c	YKL013c	39.3093
YFR017c	YPR184w	39.0211
YDR472w	YOR115c	38.7638
YAR042w	YMR062c	38.7202
YER095w	YML032c	38.6695
YBL084c	YHR166c	38.655
YIL103w	YKL191w	38.5455
YDR108w	YOR115c	38.5328
YIL017c	YMR135c	38.3973
YGR103w	YMR049c	37.7442
YAL016w	YDL134c	37.6819
YBR126c	YML100w	37.6595
YNL104c	YOR108w	37.4832
YDL225w	YHR107c	37.424
YGR233c	YOL001w	37.3522
YIL097w	YMR135c	37.2482
YGR113w	YKL052c	37.2137
YLR417w	YPL002c	36.9289
YML071c	YNL051w	36.9197
YMR167w	YNL082w	36.8668
YFL022c	YLR060w	36.6973
YBR009c|YNL030w	YBR010w|YNL031c	36.6671
YGR078c	YNL153c	36.5883
YLR095c	YMR044w	36.5558
YAL034w-a	YIR010w	36.483
YML071c	YNL041c	36.4026
YDR054c	YJL047c	36.2885
YJL011c	YKL144c	36.1108
YHR085w	YHR197w	35.9854
YJL137c	YLR258w	35.8287
YDL132w	YDR054c	35.6329
YGR078c	YML094w	35.5417
YMR049c	YOR272w	35.152
YDR121w	YNL262w	35.0284
YHR118c	YNL261w	34.9928
YDR054c	YGL252c	34.979
YGL223c	YNL051w	34.9688
YDR201w	YKL052c	34.9219
YER022w	YGR104c	34.8743
YAL016w	YGL190c	34.7495
YGL223c	YML071c	34.6636
YER151c	YNR051c	34.6517
YDL092w	YML105c	34.5923
YGR283c	YHR089c	34.5032
YNR010w	YPL042c	34.4899
YLR330w	YMR237w	34.4804
YJL069c	YLR222c	34.1512
YLR212c	YNL126w	34.0255
YGR103w	YOR272w	34.0167
YHR196w	YJL109c	33.9329
YAR007c	YNL312w	33.9291
YNL261w	YPR162c	33.9193
YDR013w	YDR489w	33.8804
YOL076w	YPR131c	33.75
YFL049w	YOR290c	33.7387
YCR002c	YDL225w	33.6717
YOR332w	YPR036w	33.6431
YLL004w	YNL261w	33.5445
YDR489w	YJL072c	33.4747
YGR104c	YNL236w	33.4575
YLR293c	YOR185c	33.4317
YHL025w	YOR290c	33.431
YMR312w	YPL101w	33.4215
YGL227w	YIL017c	33.4087
YJL001w	YOL038w	33.3778
YER027c	YGL208w	33.3658
YDR447c	YML024w	33.2599
YDR235w	YDR240c	33.2286
YLR222c	YLR409c	33.018
YAL060w	YAL061w	32.996
YHR166c	YLR127c	32.9812
YBR278w	YDR121w	32.9376
YKR027w	YMR237w	32.8053
YJR102c	YLR417w	32.7692
YDR267c	YIL128w	32.7165
YDR489w	YOL146w	32.7065
YBR126c	YMR261c	32.5872
YGR253c	YOR362c	32.5563
YJL001w	YOR362c	32.3709
YGR128c	YPL126w	32.3449
YML092c	YOL038w	32.3354
YER094c	YJL001w	32.3347
YAR003w	YLR015w	32.3082
YML094w	YNL153c	32.2422
YJL109c	YPL126w	32.2154
YOL038w	YOR362c	32.2031
YJL001w	YML092c	32.1936
YGR047c	YOR110w	32.1768
YDR237w	YNL252c	32.0832
YDR201w	YKR037c	32.0682
YER094c	YOL038w	32.0408
YGR128c	YJL109c	31.9932
YBR195c	YML102w	31.852
YGR128c	YHR196w	31.807
YGR200c	YLR384c	31.7803
YIL017c	YIL097w	31.711
YGR005c	YGR186w	31.6594
YDL134c	YGL190c	31.5979
YHR085w	YNL182c	31.4875
YIR010w	YJR112w	31.4425
YFR050c	YML092c	31.4261
YLR170c	YPL259c	31.4138
YER094c	YFR050c	31.3799
YGR253c	YJL001w	31.3293
YDR240c	YGR013w	31.3249
YHR118c	YPR162c	31.2744
YAL021c	YNL288w	31.2615
YER094c	YOR362c	31.1882
YGR253c	YOL038w	31.1202
YGL105w	YGR264c	31.1171
YBR060c	YNL261w	31.1043
YEL037c	YPL096w	31.0734
YDR201w	YGR113w	31.0433
YDL092w	YPL243w	31.0269
YDL111c	YGR195w	31.0224
YDR240c	YHR086w	31.0151
YBR234c	YIL062c	30.9901
YFL049w	YHL025w	30.9677
YJR068w	YOR217w	30.9518
YGL151w	YGR104c	30.9516
YBL041w	YJL001w	30.9215
YML092c	YOR362c	30.8956
YLR178c	YMR297w	30.8644
YDR477w	YGL115w	30.6702
YKL022c	YLR127c	30.6036
YBL041w	YOL038w	30.5942
YER094c	YML092c	30.5932
YBR288c	YPL195w	30.5171
YDR075w	YNL201c	30.5055
YGR214w	YLR048w	30.48
YHR069c	YNL232w	30.4763
YDR324c	YGR128c	30.4605
YOR069w	YOR132w	30.4456
YJR112w	YPL233w	30.4218
YHR197w	YNL182c	30.402
YKL206c	YLR199c	30.3939
YKL059c	YLR277c	30.377
YFR051c	YIL076w	30.3357
YBR010w|YNL031c	YOL054w	30.3208
YHR196w	YMR093w	30.2804
YAL016w	YDL188c	30.2742
YGL011c	YOR362c	30.2359
YBR143c	YDR172w	30.18
YGL129c	YHL004w	30.1766
YGL011c	YGR135w	30.1723
YLL004w	YPR162c	30.1269
YDR240c	YML046w	30.1208
YGR128c	YMR093w	30.1207
YER094c	YGR253c	30.1135
YER094c	YGL011c	30.1001
YFR050c	YJL001w	30.0808
YFR050c	YOL038w	30.025
YJL109c	YMR093w	29.9726
YGR083c	YKR026c	29.9537
YHR089c	YMR310c	29.9409
YOR132w	YPL070w	29.8906
YKL013c	YNR035c	29.8589
YGR253c	YML092c	29.8516
YBR060c	YML065w	29.8337
YGR162w	YOL139c	29.8263
YBL041w	YOR362c	29.8143
YLR170c	YPR029c	29.8128
YHR118c	YLL004w	29.7735
YKR026c	YOR260w	29.7501
YFR051c	YPL010w	29.7381
YBL046w	YNL201c	29.7255
YBL046w	YDR075w	29.7061
YDR074w	YML100w	29.6535
YDR211w	YGR083c	29.6198
YBR081c	YDR392w	29.6028
YDL051w	YPL243w	29.5638
YBR010w|YNL031c	YLL022c	29.5342
YGL076c	YPL198w	29.5337
YDR255c	YGL227w	29.5115
YDL111c	YOL142w	29.5031
YDR301w	YLR277c	29.4919
YDR101c	YJL122w	29.4852
YIL075c	YKL145w	29.4797
YNL232w	YOL021c	29.4565
YDL111c	YGR095c	29.4399
YGL137w	YNL287w	29.385
YMR093w	YPL126w	29.3245
YBL041w	YER094c	29.3134
YBR103w	YIL112w	29.3026
YCR002c	YHR107c	29.2798
YGL011c	YGR253c	29.2219
YBR060c	YHR118c	29.2121
YHR107c	YJR076c	29.1619
YPL259c	YPR029c	29.161
YLR005w	YPR056w	29.1188
YML105c	YPL243w	29.1103
YER022w	YNL236w	29.0575
YBL041w	YML092c	29.0421
YDR175c	YIL093c	29.0311
YCR057c	YLR222c	29.0188
YFR050c	YOR362c	29.0125
YDR324c	YJL109c	29.0012
YDR477w	YGL208w	28.9916
YDR477w	YER027c	28.9915
YIL076w	YPL010w	28.9631
YGL011c	YJL001w	28.9004
YHR196w	YPL126w	28.884
YBL041w	YGR253c	28.87
YDR175c	YGL129c	28.8637
YBR146w	YPL118w	28.8323
YBR010w|YNL031c	YJL115w	28.8196
YBR119w	YHR086w	28.7987
YDR394w	YIL075c	28.7861
YDL147w	YDR427w	28.7804
YKL052c	YKR037c	28.7692
YLR129w	YLR222c	28.7463
YGL011c	YOL038w	28.7389
YIR010w	YPL233w	28.701
YHR118c	YML065w	28.6603
YDL108w	YPR056w	28.6582
YDR295c	YNL021w	28.6221
YDL176w	YGL227w	28.551
YDL111c	YDR280w	28.5411
YGR195w	YOL142w	28.4837
YGR135w	YOR362c	28.4835
YDR175c	YGR165w	28.3851
YDR347w	YGR165w	28.3804
YGR095c	YGR195w	28.3772
YDR238c	YFR051c	28.3573
YCR035c	YOL021c	28.3525
YDR235w	YGR013w	28.3363
YML065w	YNL261w	28.3198
YDR255c	YMR135c	28.3132
YCR035c	YNL232w	28.27
YDL097c	YDR427w	28.2554
YCR052w	YML127w	28.2544
YFR051c	YNL287w	28.252
YDL111c	YNL232w	28.2281
YFR051c	YGL137w	28.1935
YFR050c	YGR253c	28.1847
YDL097c	YDL147w	28.172
YFR050c	YGR135w	28.1683
YDR224c	YLR133w	28.1662
YGR104c	YLR071c	28.1294
YDR280w	YOL142w	28.1117
YDR427w	YIL075c	28.1063
YDR255c	YIL097w	28.087
YLR033w	YMR091c	28.0848
YFR050c	YGL011c	28.0445
YFR010w	YIL075c	28.0343
YHR012w	YOR132w	28.0303
YML071c	YPR105c	28.0198
YLR127c	YOR249c	28.0192
YHL019c	YKL135c	28.0045
YJL148w	YOR340c	28.0035
YGL129c	YIL093c	28.0026
YFR037c	YLR033w	27.9999
YDL092w	YKL122c	27.9945
YDR235w	YHR086w	27.9944
YDR362c	YOR110w	27.9822
YAL043c	YLR277c	27.9785
YER094c	YGR135w	27.9538
YBR087w	YOR217w	27.8621
YGR083c	YOR260w	27.8419
YKL113c	YMR308c	27.81
YML092c	YOR157c	27.7803
YDR394w	YOR259c	27.7756
YHR066w	YPR143w	27.767
YGR135w	YML092c	27.7466
YLL008w	YMR049c	27.6997
YDL160c	YEL015w	27.6933
YIL076w	YNL287w	27.6634
YML092c	YPR103w	27.6107
YBL026w	YJL124c	27.5983
YBR218c	YGL062w	27.5768
YHR187w	YPL101w	27.5476
YNL232w	YOL142w	27.5358
YER094c	YOR157c	27.5329
YGR135w	YGR253c	27.5292
YFR050c	YOR157c	27.4745
YGR095c	YNL232w	27.4745
YJR076c	YLR314c	27.4436
YDL074c	YPL055c	27.4402
YMR005w	YMR236w	27.4281
YNL041c	YNL051w	27.4162
YDR280w	YGR195w	27.3944
YGL011c	YML092c	27.3928
YDR394w	YDR427w	27.3865
YNR023w	YPL016w	27.3796
YHR187w	YMR312w	27.3716
YJL173c	YNL312w	27.3605
YFR004w	YIL075c	27.3595
YGL019w	YOR039w	27.3575
YHR069c	YOL021c	27.3471
YCR052w	YMR091c	27.347
YNL287w	YPL010w	27.3429
YFR010w	YFR052w	27.3229
YGL129c	YGR165w	27.2964
YLR115w	YLR277c	27.2955
YIL093c	YPL118w	27.2799
YMR033w	YPR034w	27.2743
YGR165w	YIL093c	27.246
YDR235w	YML046w	27.2413
YLR174w	YNL102w	27.2392
YDR324c	YHR196w	27.2091
YDL176w	YMR135c	27.2077
YFR052w	YIL075c	27.2011
YHR013c	YOR253w	27.1943
YGL005c	YML071c	27.1663
YDL176w	YIL097w	27.1447
YJL011c	YKR025w	27.1001
YLL004w	YML065w	27.0996
YAR003w	YHR119w	27.0843
YAL043c	YDR301w	27.0836
YFR004w	YFR052w	27.0704
YGL005c	YNL051w	27.0615
YDR473c	YPR178w	27.0608
YGR071c	YLR373c	27.0556
YDL030w	YJL203w	27.0407
YGR071c	YPL128c	27.0339
YNL021w	YPR179c	27.0219
YGR095c	YOL142w	27.0147
YAL043c	YOR179c	26.9631
YFL024c	YOR244w	26.9581
YDR176w	YDR392w	26.9574
YDL097c	YFR004w	26.9558
YJL041w	YJL061w	26.9558
YDR280w	YNL232w	26.9034
YGR135w	YJL001w	26.8674
YCR052w	YLR357w	26.8443
YBR234c	YDL029w	26.8319
YLR033w	YLR357w	26.822
YAL001c	YDR362c	26.8208
YBR279w	YGL244w	26.8093
YCR035c	YDL111c	26.7976
YDR301w	YKL059c	26.7802
YGR165w	YPL118w	26.7748
YDL188c	YGL190c	26.7548
YBR103w	YGL194c	26.7521
YBR119w	YDR240c	26.7269
YDR365c	YNR054c	26.7173
YDL216c	YOL117w	26.7165
YGR103w	YLL008w	26.7076
YHR012w	YJL154c	26.7028
YDL047w	YJL098w	26.6912
YMR192w	YPL249c	26.6595
YOL038w	YOR157c	26.6348
YGR135w	YOL038w	26.6038
YDR473c	YGR091w	26.6035
YDR427w	YOR261c	26.6004
YFR037c	YMR091c	26.559
YDR303c	YMR091c	26.5436
YDR211w	YKR026c	26.5332
YKL059c	YNL317w	26.5252
YBR189w	YPL081w	26.5222
YGL005c	YNL041c	26.4998
YDR427w	YKL145w	26.4964
YCR052w	YDR303c	26.468
YOL038w	YPR103w	26.4552
YDL145c	YGL137w	26.4477
YDR427w	YER021w	26.4464
YDR280w	YGR095c	26.3927
YJL001w	YOR157c	26.3849
YMR314w	YOR362c	26.3794
YBL052c	YPR031w	26.3723
YHR167w	YNL139c	26.3544
YDL051w	YDL092w	26.3483
YBL041w	YGR135w	26.3461
YDL145c	YNL287w	26.3417
YDR301w	YLR115w	26.3391
YFR010w	YOR259c	26.3371
YGL244w	YOR123c	26.3343
YCR035c	YHR069c	26.3137
YDL111c	YHR069c	26.299
YCR035c	YOL142w	26.2633
YHR027c	YIL075c	26.2601
YCR077c	YJL124c	26.2545
YNL330c	YPL139c	26.252
YDR324c	YPL126w	26.2494
YBR234c	YJR065c	26.2186
YIL075c	YOR259c	26.2046
YDR394w	YFR010w	26.1946
YCR035c	YGR095c	26.1927
YLR357w	YMR091c	26.1858
YDR175c	YHL004w	26.1632
YGL048c	YIL075c	26.1356
YFR010w	YLR421c	26.1308
YKL145w	YOR259c	26.1124
YBL041w	YFR050c	26.1015
YBR058c	YMR304w	26.0532
YBL041w	YGL011c	26.0367
YDR347w	YPL118w	26.0323
YDR238c	YNL287w	26.0267
YDR311w	YPR056w	25.9714
YIL075c	YPR108w	25.9583
YDR324c	YMR093w	25.9009
YDL176w	YDR255c	25.8975
YHR200w	YLR421c	25.8857
YER127w	YGR145w	25.8488
YDR427w	YOR259c	25.8351
YBR081c	YLR055c	25.8251
YNL290w	YOR217w	25.823
YGL048c	YOR259c	25.8192
YDR394w	YKL145w	25.8172
YER021w	YFR052w	25.8149
YJL154c	YOR132w	25.786
YGR113w	YKR037c	25.7793
YDR190c	YPL235w	25.7744
YDR362c	YGR047c	25.7654
YHR166c	YNL172w	25.7632
YFR010w	YGR232w	25.7549
YGR274c	YML015c	25.7367
YDL145c	YFR051c	25.733
YJL011c	YNL151c	25.7181
YEL015w	YOL149w	25.7151
YLR291c	YOR260w	25.6654
YGL019w	YOR061w	25.6629
YFR052w	YGL048c	25.6606
YCR052w	YLR033w	25.6559
YHR166c	YKL022c	25.6531
YGR083c	YLR291c	25.6522
YHR069c	YOL142w	25.6235
YGL223c	YNL041c	25.6075
YHL019c	YLR170c	25.6009
YDR238c	YGL137w	25.5993
YBR081c	YDR176w	25.5924
YDR427w	YPR108w	25.5683
YGR013w	YML046w	25.564
YBR060c	YPR162c	25.5574
YDL051w	YML105c	25.5476
YCR077c	YER146w	25.5341
YDR303c	YLR357w	25.5318
YDR427w	YFR010w	25.5273
YDL002c	YLR052w	25.5206
YCR035c	YDR280w	25.5055
YGR195w	YNL232w	25.5008
YGR095c	YHR069c	25.4952
YDL007w	YOR259c	25.493
YGL011c	YMR314w	25.492
YML065w	YPR162c	25.483
YGR253c	YMR314w	25.4615
YDL147w	YER021w	25.4563
YOR157c	YOR362c	25.4412
YBR119w	YGR013w	25.4398
YHR086w	YML046w	25.3977
YIL021w	YJL140w	25.3913
YGR002c	YNL107w	25.3682
YGL151w	YNL236w	25.3535
YLR033w	YMR033w	25.343
YDR074w	YMR261c	25.3345
YLR384c	YPL101w	25.3344
YGR013w	YHR086w	25.3267
YFR004w	YKL145w	25.3224
YLR384c	YMR312w	25.3218
YGR261c	YPL195w	25.3123
YML127w	YMR091c	25.3094
YNL232w	YOR001w	25.3007
YGL066w	YPL254w	25.2949
YKL078w	YNL186w	25.2866
YNL330c	YOL004w	25.2791
YDL108w	YLR005w	25.267
YCR002c	YJR076c	25.2594
YKL144c	YKR025w	25.2564
YFR052w	YOR259c	25.2387
YER021w	YIL075c	25.2077
YDL147w	YPR108w	25.2052
YLR277c	YNL317w	25.1581
YDL003w	YJL074c	25.1489
YDR449c	YLR222c	25.0821
YDR427w	YFR004w	25.0561
YAL013w	YPL181w	25.0483
YBL008w	YJR140c	25.0478
YDL097c	YFR052w	25.0215
YDL147w	YDR394w	25.0118
YDL111c	YOL021c	25.0072
YGR002c	YJL081c	25.0018
YER021w	YFR010w	24.9937
YGL048c	YKL145w	24.992
YGL150c	YOR141c	24.9805
YJL001w	YPR103w	24.9745
YFR052w	YKL145w	24.9601
YAL043c	YLR115w	24.948
YDL097c	YIL075c	24.943
YOL094c	YOR217w	24.9419
YGR274c	YMR005w	24.8781
YDR176w	YGR252w	24.8715
YDL047w	YFR040w	24.864
YJL001w	YMR314w	24.8384
YGR200c	YPL101w	24.8003
YDR427w	YFR052w	24.7939
YGR180c	YJL026w	24.7905
YKL059c	YLR115w	24.7833
YLL008w	YOR272w	24.738
YDL097c	YOR261c	24.7341
YJR102c	YPL002c	24.7233
YFR010w	YGL048c	24.7177
YHL019c	YPL259c	24.7025
YKL122c	YML105c	24.6912
YAL043c	YKL059c	24.6842
YFR010w	YKL145w	24.6692
YIL075c	YOR261c	24.6668
YAL027w	YPL022w	24.6661
YGL011c	YOR157c	24.6345
YDL147w	YIL075c	24.6332
YMR314w	YOL038w	24.6331
YDR394w	YER021w	24.6257
YGL005c	YGL223c	24.6089
YDR211w	YOR260w	24.6036
YGR274c	YMR236w	24.6033
YDL147w	YFR004w	24.5917
YDR392w	YMR223w	24.5905
YHR027c	YKL145w	24.5878
YGR200c	YMR312w	24.5776
YDR175c	YDR347w	24.5684
YGR253c	YOR157c	24.5682
YFR052w	YLR421c	24.5552
YDR394w	YGL048c	24.555
YOL021c	YOL142w	24.5281
YOR340c	YOR341w	24.5194
YKR002w	YLR277c	24.4865
YDR347w	YGR084c	24.4721
YBR160w	YDL155w	24.47
YDR394w	YHR027c	24.4564
YCR057c	YJL069c	24.4474
YDL111c	YOR076c	24.4442
YDR394w	YPR108w	24.4434
YDR416w	YLR117c	24.4358
YBL041w	YPR103w	24.4219
YAL003w	YKL081w	24.4107
YLR127c	YNL172w	24.4087
YOL004w	YPL139c	24.3928
YLR357w	YML127w	24.3818
YDL029w	YKL013c	24.3587
YBR060c	YLL004w	24.3237
YGR135w	YOR157c	24.3235
YDL092w	YPR088c	24.3142
YDL147w	YOR261c	24.2925
YBL041w	YMR314w	24.2825
YDR240c	YIL061c	24.2805
YDL097c	YFR010w	24.2545
YFR004w	YGL048c	24.2448
YOR039w	YOR061w	24.2364
YLR085c	YML041c	24.2178
YDL007w	YDR394w	24.1974
YAL034w-a	YPL233w	24.1789
YBR119w	YDR235w	24.1622
YDL140c	YOR151c	24.15
YDL147w	YOR259c	24.122
YDR255c	YIL017c	24.1073
YDL134c	YDL188c	24.1014
YBR010w|YNL031c	YEL056w	24.0865
YCR057c	YLR409c	24.0853
YOR362c	YPR103w	24.0801
YDR280w	YOL021c	24.0649
YER021w	YKL145w	24.0555
YBR055c	YER172c	24.0486
YDL097c	YER021w	24.0397
YCR035c	YGR195w	24.0283
YDR394w	YFR052w	24.0263
YKL135c	YPL259c	23.9808
YDL007w	YFR010w	23.9703
YCR035c	YOR001w	23.9683
YEL055c	YGR128c	23.9681
YFR052w	YGR232w	23.9642
YFR010w	YHR200w	23.9629
YFR004w	YPR108w	23.9615
YJR140c	YOR038c	23.9606
YER022w	YGL151w	23.9603
YER146w	YJL124c	23.956
YBR081c	YGL066w	23.9521
YHL004w	YIL093c	23.9489
YDL147w	YFR052w	23.9337
YGR165w	YHL004w	23.9285
YOL021c	YOR001w	23.9034
YKL135c	YLR170c	23.8957
YDR427w	YGL048c	23.8789
YDR322w	YNL005c	23.8737
YLR384c	YPL086c	23.868
YDR303c	YML127w	23.8533
YGR233c	YPL031c	23.8518
YFR037c	YLR357w	23.8442
YLR033w	YML127w	23.8217
YFR004w	YOR259c	23.8214
YDL097c	YGL048c	23.8024
YFR050c	YPR103w	23.783
YIL062c	YNR035c	23.7808
YGL137w	YIL076w	23.7663
YBR193c	YOL135c	23.7647
YFR010w	YHR027c	23.7565
YGR195w	YHR069c	23.7544
YDR394w	YOR261c	23.7497
YBR146w	YIL093c	23.7488
YDR394w	YFR004w	23.7411
YDR404c	YGR005c	23.7387
YBR009c|YNL030w	YOL054w	23.7366
YLR421c	YOR259c	23.7272
YAL001c	YGR047c	23.7229
YDR238c	YIL076w	23.7114
YLR357w	YMR033w	23.7017
YDR280w	YOR001w	23.7008
YHR166c	YOR249c	23.6967
YDL160c	YOL149w	23.6939
YDR322w	YNL252c	23.6922
YDR175c	YPL118w	23.6921
YML105c	YPR088c	23.6781
YGR104c	YHR041c	23.6667
YDR394w	YOR117w	23.6467
YMR312w	YPL086c	23.6466
YDL097c	YKL145w	23.6259
YFR004w	YFR010w	23.6063
YDL108w	YDR460w	23.6039
YPL086c	YPL101w	23.5996
YGR274c	YMR227c	23.5964
YKL144c	YNL151c	23.5779
YFR013w	YLR095c	23.5621
YEL015w	YNL118c	23.553
YJL069c	YLR409c	23.543
YBR095c	YIL084c	23.5322
YGL115w	YGL208w	23.5294
YAL053w	YEL031w	23.5278
YHR107c	YLR314c	23.5001
YFR004w	YLR421c	23.4823
YER027c	YGL115w	23.4676
YHR069c	YOR001w	23.453
YJL176c	YNR023w	23.4515
YER094c	YPR103w	23.4441
YGR195w	YOR076c	23.43
YDL007w	YIL075c	23.4265
YDR041w	YGR084c	23.4161
YBR175w	YLR015w	23.4154
YDL176w	YIL017c	23.4109
YFL007w	YOR362c	23.4068
YDL002c	YOR141c	23.397
YDR001c	YDR099w	23.3958
YDL145c	YDR238c	23.3922
YKL122c	YPL243w	23.3906
YGR005c	YIL021w	23.3867
YDR427w	YHR027c	23.3812
YDR347w	YHL004w	23.3771
YHR091c	YMR198w	23.373
YJL203w	YMR240c	23.3714
YMR005w	YPL011c	23.3425
YOR341w	YPR010c	23.3398
YFR021w	YJL154c	23.3365
YGR253c	YPR103w	23.3138
YER021w	YFR004w	23.3085
YIL075c	YLR421c	23.2974
YDL097c	YPR108w	23.2857
YMR240c	YMR288w	23.2813
YER094c	YMR314w	23.2688
YDL111c	YOR001w	23.2667
YKR002w	YNL317w	23.2662
YGR135w	YMR314w	23.2627
YBR055c	YDR473c	23.2184
YFR052w	YPR108w	23.2176
YHL019c	YPR029c	23.2166
YER021w	YOR261c	23.1977
YLR033w	YPR034w	23.1852
YJR135c	YLR381w	23.1806
YBR146w	YGR165w	23.174
YKL142w	YPL004c	23.1599
YFR050c	YMR314w	23.1544
YDR280w	YHR069c	23.149
YGR232w	YHR200w	23.1478
YDL087c	YDR240c	23.1355
YGR200c	YPL086c	23.1222
YJR007w	YPL237w	23.1127
YBR095c	YPL181w	23.0979
YNL032w	YNL099c	23.097
YGL128c	YLR424w	23.0896
YBR009c|YNL030w	YJL115w	23.081
YCR081w	YPR070w	23.0647
YAL013w	YBR095c	23.0618
YML092c	YMR314w	23.0568
YOR116c	YPR190c	23.046
YDL007w	YDR427w	23.0429
YNR010w	YOL051w	23.0418
YKL145w	YOR261c	23.0169
YKR026c	YLR291c	23.0122
YOL142w	YOR001w	23.0047
YDL097c	YOR259c	22.9935
YER164w	YOR039w	22.9781
YGR095c	YOR001w	22.9711
YGR013w	YIL061c	22.9673
YOR261c	YPR108w	22.9636
YGR232w	YIL075c	22.9627
YOR116c	YOR207c	22.9523
YDL097c	YDR394w	22.9522
YGR017w	YLR410w	22.9489
YGR095c	YOL021c	22.932
YJL203w	YML049c	22.9219
YLR129w	YLR409c	22.9105
YGR056w	YLR321c	22.9101
YFR015c	YLR258w	22.9022
YER012w	YGL011c	22.893
YER021w	YPR108w	22.887
YML100w	YMR261c	22.8738
YCR052w	YFR037c	22.8463
YDL007w	YLR421c	22.8431
YER025w	YPL237w	22.8405
YDR303c	YHR056c	22.8391
YLR033w	YLR321c	22.8363
YLR347c	YNL189w	22.8327
YDR427w	YOR117w	22.8307
YBR119w	YDL087c	22.8292
YGR085c	YPR102c	22.8068
YOR117w	YOR259c	22.8022
YDR118w	YLR127c	22.7995
YDR211w	YLR291c	22.7986
YGL048c	YPR108w	22.7981
YER021w	YOR259c	22.7769
YAL011w	YDR485c	22.7728
YDR303c	YGR056w	22.7279
YDR238c	YPL010w	22.7015
YMR236w	YPL011c	22.6877
YCR052w	YIL126w	22.661
YAR007c	YJL173c	22.6437
YJL069c	YLR129w	22.6329
YFL007w	YGL011c	22.6185
YKL059c	YKR002w	22.6112
YDR303c	YLR033w	22.605
YDL147w	YKL145w	22.5866
YFL007w	YGR253c	22.5807
YGR232w	YLR421c	22.5621
YGR005c	YJL140w	22.5532
YBR095c	YOL004w	22.523
YDR394w	YLR421c	22.5223
YFR004w	YOR261c	22.5206
YDR311w	YLR005w	22.5118
YBR081c	YGR252w	22.5093
YFR037c	YMR033w	22.5081
YBR089w	YNL136w	22.506
YJL176c	YOR290c	22.4701
YDL140c	YIL021w	22.4622
YDL147w	YGL048c	22.4613
YGR195w	YOL021c	22.4472
YMR125w	YPL178w	22.4369
YGL244w	YOL145c	22.4241
YDL145c	YIL076w	22.419
YAL043c	YNL317w	22.4173
YGL151w	YLR071c	22.414
YOL142w	YOR076c	22.4106
YDL087c	YKL012w	22.394
YDR201w	YGL061c	22.3868
YDL097c	YLR421c	22.3865
YBR211c	YDR318w	22.3843
YGL137w	YPL010w	22.3764
YGR095c	YOR076c	22.3633
YLL022c	YPL001w	22.3603
YIL075c	YOR117w	22.3478
YDL155w	YLR079w	22.3285
YDL007w	YFR052w	22.3217
YOR069w	YPL070w	22.3034
YBR087w	YJR068w	22.2692
YFL024c	YGR002c	22.2667
YBL041w	YOR157c	22.2584
YGL048c	YLR421c	22.2512
YGL066w	YGL112c	22.2252
YKL145w	YOR117w	22.2234
YKR027w	YLR330w	22.1927
YBR160w	YLR079w	22.1865
YGL048c	YHR027c	22.1781
YDR415c	YKL210w	22.1777
YBR010w|YNL031c	YPL001w	22.1769
YBR170c	YGR048w	22.147
YHL004w	YPL118w	22.1424
YBR031w	YDR012w	22.1408
YDL087c	YGR013w	22.1238
YLR117c	YPL151c	22.1186
YIL144w	YOL069w	22.1142
YLR355c	YPR104c	22.1131
YHR041c	YNL236w	22.1052
YBR081c	YBR198c	22.1007
YFR010w	YPR108w	22.1004
YFR052w	YOR261c	22.0881
YDR176w	YLR055c	22.0863
YFR010w	YOR261c	22.0797
YER025w	YJR007w	22.054
YJR065c	YKL013c	22.0503
YGR272c	YMR014w	22.0499
YGR056w	YHR056c	22.023
YKL145w	YPR108w	22.0058
YDR303c	YLR321c	21.9911
YAL043c	YDR195w	21.9658
YIL096c	YLR384c	21.9494
YGR056w	YLR033w	21.9455
YDR116c	YMR024w	21.941
YIL084c	YNL097c	21.9407
YFL049w	YJL176c	21.9386
YDR235w	YIL061c	21.9359
YHR027c	YOR259c	21.9255
YKR002w	YLR115w	21.9245
YNL172w	YOR249c	21.92
YER012w	YER094c	21.9112
YDR240c	YKL012w	21.9076
YDL097c	YHR027c	21.903
YER022w	YHR041c	21.8973
YLL036c	YPL151c	21.8876
YDR041w	YHL004w	21.8829
YHR056c	YML127w	21.852
YKL135c	YPR029c	21.8416
YHR012w	YJL053w	21.8217
YBR119w	YML046w	21.8103
YDR392w	YLR055c	21.7974
YDR176w	YOL148c	21.7675
YDR195w	YKL059c	21.7649
YDR301w	YNL317w	21.7625
YER012w	YML092c	21.7557
YDL147w	YFR010w	21.7429
YDR116c	YLR439w	21.7403
YFR052w	YHR027c	21.7356
YDR460w	YPR056w	21.7176
YCR035c	YOR076c	21.7114
YLR071c	YNL236w	21.699
YBR231c	YDR334w	21.6914
YOR224c	YPL225w	21.6682
YER094c	YFL007w	21.6593
YAL043c	YKR002w	21.6493
YJL095w	YOL061w	21.6357
YGR186w	YIL021w	21.5837
YGL246c	YOR048c	21.5554
YCR052w	YHR056c	21.5391
YDL145c	YPL010w	21.5138
YER021w	YGL048c	21.5092
YCL010c	YMR223w	21.499
YLL036c	YLR117c	21.4894
YGL048c	YOR261c	21.4717
YBL052c	YLR455w	21.4482
YDL147w	YLR421c	21.4349
YGR002c	YOR244w	21.4332
YHR200w	YIL075c	21.4255
YFR004w	YHR027c	21.4197
YER021w	YHR027c	21.4183
YDR449c	YLR129w	21.4163
YDR422c	YGL115w	21.4001
YAL043c	YKL018w	21.3936
YGR200c	YIL096c	21.3842
YDL007w	YFR004w	21.3692
YIL021w	YOR151c	21.3688
YNR023w	YOR290c	21.3488
YOR340c	YPR010c	21.3377
YML015c	YMR005w	21.3237
YIL126w	YMR091c	21.3199
YBR011c	YLR371w	21.3137
YBR017c	YGL122c	21.3079
YOR157c	YPR103w	21.3051
YJL011c	YOR116c	21.304
YBR031w	YOR063w	21.2802
YHR119w	YLR015w	21.2764
YGR156w	YNL317w	21.262
YOR259c	YPR108w	21.2322
YIL126w	YML127w	21.2094
YHR012w	YOR069w	21.1927
YFR037c	YML127w	21.1824
YDR449c	YJL069c	21.1799
YCR077c	YPR178w	21.1791
YOR341w	YPR110c	21.1732
YIL062c	YKL013c	21.1726
YDL150w	YJL011c	21.1675
YCL011c	YDL084w	21.1656
YDR347w	YIL093c	21.1316
YER012w	YJL001w	21.1177
YEL056w	YPL001w	21.115
YFL037w	YML085c	21.1134
YHR090c	YJR082c	21.1122
YNL248c	YOR341w	21.0908
YDR347w	YGL129c	21.0902
YCR057c	YLR129w	21.0865
YIL035c	YOR061w	21.0614
YEL056w	YLL022c	21.0581
YML062c	YNL139c	21.0517
YBR081c	YGL112c	21.0483
YJL124c	YPR178w	21.0483
YER018c	YOL069w	21.035
YDR301w	YKR002w	21.0347
YNL051w	YPR105c	21.0303
YBR279w	YOR123c	21.0294
YGR274c	YPL011c	21.0264
YLR071c	YPR070w	21.0241
YHR027c	YPR108w	21.0029
YLR321c	YML127w	21.0011
YDL087c	YDR235w	20.9931
YGL066w	YOL148c	20.9893
YHR086w	YIL061c	20.988
YDR254w	YDR318w	20.9758
YDL007w	YPR108w	20.9741
YJL053w	YOR132w	20.9345
YGR013w	YKL012w	20.9317
YER012w	YOL038w	20.9245
YOL135c	YOR174w	20.9151
YGL011c	YPR103w	20.9098
YDR404c	YGR186w	20.9092
YFL024c	YNL107w	20.8912
YKL028w	YKR062w	20.8795
YLR052w	YOR141c	20.8633
YDR195w	YGR156w	20.8518
YDR289c	YOR048c	20.8396
YGL076c	YOR063w	20.8366
YGR252w	YLR055c	20.8236
YHR058c	YOL051w	20.8196
YBR119w	YKL012w	20.8153
YML127w	YMR033w	20.8076
YGR104c	YOL135c	20.7952
YHL025w	YJL176c	20.7745
YBR095c	YPL139c	20.7728
YNL041c	YPR105c	20.7643
YNR029c	YPR180w	20.7589
YCR052w	YLR321c	20.7445
YFL007w	YJL001w	20.7439
YBR055c	YKL173w	20.7436
YLR117c	YMR213w	20.7414
YDL007w	YKL145w	20.7278
YEL055c	YMR093w	20.719
YGR084c	YHL004w	20.7144
YNL061w	YPL211w	20.7014
YGR135w	YPR103w	20.7001
YFR052w	YHR200w	20.6958
YLR277c	YPR107c	20.6863
YDL007w	YDL147w	20.6838
YCR002c	YLR314c	20.6779
YDR398w	YHR196w	20.6723
YOL051w	YPL042c	20.6699
YGR156w	YNL222w	20.6667
YER092w	YLR052w	20.6571
YLR029c	YOR063w	20.6536
YGR195w	YOR001w	20.6435
YFL007w	YOL038w	20.6347
YAL011w	YBR231c	20.6252
YDL087c	YIL061c	20.622
YML015c	YMR236w	20.6205
YBR146w	YDR175c	20.6124
YHR187w	YLR384c	20.6085
YLR015w	YPL138c	20.6044
YDL029w	YNR035c	20.6021
YDR427w	YLR421c	20.5887
YFR037c	YPR034w	20.5823
YLR357w	YPR034w	20.5806
YGL194c	YIL112w	20.5678
YDR394w	YGR232w	20.5612
YDR295c	YPR179c	20.5519
YGL129c	YNL137c	20.5396
YDR041w	YGL129c	20.518
YDR429c	YMR146c	20.5141
YDR303c	YPR034w	20.5115
YDL134c	YMR273c	20.5085
YBR279w	YOL145c	20.5079
YCR057c	YDR449c	20.5005
YKL012w	YML046w	20.4975
YCR052w	YMR033w	20.4823
YGR156w	YKL018w	20.4822
YBR154c	YJL148w	20.4804
YDR404c	YJL140w	20.4787
YDR392w	YGR252w	20.468
YER012w	YFR050c	20.4454
YDL097c	YGR232w	20.443
YGR186w	YJL140w	20.4221
YBR154c	YPR110c	20.4097
YBR198c	YML015c	20.4012
YBR221c	YNL071w	20.3921
YBL035c	YLR174w	20.3878
YDR118w	YOR249c	20.3817
YDR394w	YHR200w	20.3772
YGR165w	YNL137c	20.3621
YGL129c	YPL118w	20.3578
YGL076c	YLL045c	20.3564
YHR027c	YOR261c	20.3503
YPL243w	YPR088c	20.3385
YKL145w	YLR421c	20.3342
YGR081c	YMR308c	20.327
YDR099w	YER177w	20.3257
YBR198c	YDR176w	20.3179
YOR259c	YOR261c	20.3153
YDR303c	YIL126w	20.3142
YIL096c	YPL086c	20.3122
YOL145c	YOR123c	20.3095
YER012w	YPR103w	20.3064
YER012w	YOR362c	20.3056
YDL007w	YGL048c	20.3026
YML095c	YPL022w	20.3008
YKL155c	YPL118w	20.2997
YOL041c	YOL113w	20.2953
YGR056w	YMR091c	20.2929
YLL045c	YOR063w	20.2887
YGL005c	YPR105c	20.287
YHR086w	YKL012w	20.2734
YHR027c	YOR117w	20.2544
YDR334w	YPL235w	20.2445
YBR094w	YEL015w	20.2422
YDL097c	YHR200w	20.2275
YDL134c	YML109w	20.1969
YGL048c	YOR117w	20.1841
YLR192c	YPR041w	20.1576
YER021w	YLR421c	20.1482
YMR033w	YMR091c	20.1402
YKR026c	YPL237w	20.1367
YEL018w	YFL024c	20.1317
YIL126w	YLR357w	20.1225
YHR167w	YNL253w	20.1214
YDL029w	YJR065c	20.1139
YGL223c	YPR105c	20.1099
YDR303c	YFR037c	20.1073
YBR198c	YGL112c	20.1028
YLR115w	YNL317w	20.0992
YJL053w	YJL154c	20.0981
YDR116c	YDR322w	20.0964
YEL053c	YPR051w	20.0964
YDL007w	YHR027c	20.0865
YGR200c	YHR187w	20.0824
YBR193c	YGR104c	20.0801
YPL210c	YPL243w	20.0668
YNL005c	YNL252c	20.0623
YBR198c	YDR392w	20.062
YDR041w	YGR165w	20.0564
YIL126w	YLR033w	20.0365
YBR198c	YDR167w	20.0219
YJL011c	YPR190c	20.0021
YMR186w	YPL240c	19.9949
YBR055c	YGR091w	19.9897
YDR301w	YPR107c	19.9814
YBL074c	YOR308c	19.9807
YAL011w	YDR334w	19.9727
YFR004w	YHR200w	19.9479
YLR002c	YOR206w	19.9476
YBR146w	YDR347w	19.9468
YER022w	YLR071c	19.9319
YGR156w	YLR277c	19.9051
YCR093w	YNL288w	19.8997
YER012w	YOR157c	19.8945
YBR055c	YLR147c	19.8888
YHR069c	YOR076c	19.8851
YAL043c	YGR156w	19.8773
YHL025w	YNR023w	19.8643
YDR235w	YKL012w	19.8592
YHR041c	YOL135c	19.8557
YGR232w	YKL145w	19.8354
YJL050w	YOL115w	19.834
YDR211w	YPL237w	19.8097
YIL061c	YML046w	19.7997
YDL147w	YHR027c	19.778
YJR065c	YNR035c	19.7744
YDL030w	YML049c	19.7652
YOR063w	YPL198w	19.7648
YDL140c	YJL140w	19.7456
YLR321c	YMR033w	19.7439
YHR027c	YLR421c	19.7382
YOR340c	YPR110c	19.7338
YER021w	YGR232w	19.7026
YOR116c	YPR110c	19.6903
YGR156w	YKL059c	19.6901
YDR195w	YNL317w	19.6876
YGL019w	YIL035c	19.6871
YJL203w	YMR288w	19.6797
YDR224c	YGL241w	19.6745
YDR473c	YOR308c	19.671
YML062c	YNL253w	19.6501
YKR025w	YOR116c	19.6498
YDR416w	YMR213w	19.6343
YDL147w	YOR117w	19.6181
YJL081c	YNL107w	19.617
YER012w	YGR253c	19.6126
YDR190c	YJL081c	19.6125
YDL097c	YOR117w	19.5965
YDL007w	YER021w	19.5893
YER029c	YIL061c	19.5673
YEL018w	YNL107w	19.5593
YAL001c	YOR110w	19.5363
YDR145w	YGL112c	19.532
YNL113w	YPR110c	19.5169
YDR398w	YMR093w	19.4983
YGR285c	YHR064c	19.493
YDR280w	YOR076c	19.487
YEL055c	YHR196w	19.4758
YBR154c	YPR187w	19.466
YDL007w	YOR117w	19.4525
YEL055c	YJL109c	19.4454
YNR010w	YPR070w	19.4191
YBR231c	YLR399c	19.4147
YJL011c	YNL113w	19.4133
YGL066w	YGR252w	19.4052
YEL031w	YLR263w	19.3972
YGR156w	YKR002w	19.3866
YFR052w	YOR117w	19.3727
YLR452c	YOR221c	19.3727
YFR010w	YOR117w	19.3687
YGR232w	YHR027c	19.3629
YOR260w	YPL237w	19.3611
YJL154c	YOR069w	19.3606
YCL010c	YLR055c	19.3572
YBR146w	YOR158w	19.3518
YIL096c	YMR312w	19.3428
YER125w	YOR124c	19.3407
YDR448w	YGR252w	19.3366
YGR083c	YPL237w	19.3356
YML059c	YOL018c	19.3154
YGL129c	YGR084c	19.3147
YAR007c	YHR164c	19.3062
YDR118w	YHR166c	19.3008
YLR321c	YMR091c	19.2992
YNR011c	YOL018c	19.2958
YJL176c	YPL016w	19.2901
YNL139c	YNL253w	19.2793
YBR081c	YMR223w	19.2605
YDL007w	YDL097c	19.2508
YBR146w	YDR041w	19.2475
YBR119w	YIL061c	19.2427
YAL013w	YMR263w	19.2402
YBR278w	YNL262w	19.2188
YMR314w	YPR103w	19.1841
YHR187w	YPL086c	19.1678
YLR421c	YPR108w	19.1543
YGL048c	YGR232w	19.1525
YBR009c|YNL030w	YEL056w	19.1507
YHR065c	YPL217c	19.1405
YDR448w	YGL066w	19.135
YDR385w|YOR133w	YIL103w	19.1325
YKR002w	YPR107c	19.1154
YGL151w	YHR041c	19.1135
YBR198c	YGL066w	19.1126
YJL115w	YPL153c	19.1059
YIL096c	YPL101w	19.0932
YOL010w	YPL217c	19.0786
YDL051w	YKL122c	19.0779
YJL148w	YPR187w	19.0778
YBL003c	YMR072w	19.0596
YNL222w	YPR107c	19.0434
YBR154c	YNL113w	19.0405
YDR460w	YLR005w	19.0317
YHR089c	YLR175w	19.0217
YAR003w	YBR175w	19.0215
YBL041w	YER012w	19.0205
YLR441c	YML063w	19.0083
YOR117w	YPR108w	18.9935
YHR167w	YML062c	18.9932
YDL156w	YDR225w	18.9906
YCL010c	YDR392w	18.9865
YCL010c	YDR176w	18.9805
YBR154c	YOR340c	18.9785
YDL087c	YML046w	18.9744
YNL232w	YOR076c	18.9724
YDR448w	YPL254w	18.9639
YGR252w	YMR223w	18.9621
YBR198c	YGR274c	18.9601
YMR075w	YPL139c	18.9438
YDR138w	YNL139c	18.934
YDR448w	YGL112c	18.9094
YGL048c	YHR200w	18.9065
YDR334w	YLR085c	18.9023
YDR318w	YLR381w	18.9013
YER092w	YOR141c	18.9013
YDR041w	YNL137c	18.8985
YJL011c	YOR207c	18.8734
YJL154c	YPL070w	18.872
YDL087c	YHR086w	18.8709
YLL045c	YPL198w	18.868
YDR427w	YGR232w	18.8659
YDR195w	YKL018w	18.8544
YGR084c	YGR165w	18.8259
YHR164c	YNL312w	18.8224
YEL055c	YPL126w	18.8157
YJL140w	YOR151c	18.8124
YBL041w	YFL007w	18.7987
YFR004w	YGR232w	18.7659
YDR318w	YPL018w	18.7629
YDR449c	YLR409c	18.7519
YKR025w	YNL151c	18.744
YIL061c	YKL012w	18.7438
YGL190c	YML109w	18.7144
YOR110w	YPL007c	18.6996
YGR240c	YMR205c	18.6904
YDR427w	YHR200w	18.6893
YDL007w	YHR200w	18.6609
YBR198c	YMR223w	18.6604
YAR003w	YPL138c	18.655
YGR232w	YOR259c	18.6314
YLR055c	YMR223w	18.6102
YHR164c	YJL173c	18.6085
YBR095c	YNL097c	18.5895
YJL148w	YPR010c	18.5893
YER172c	YKL173w	18.5649
YCR077c	YER112w	18.5646
YBR087w	YNL290w	18.5536
YDR176w	YMR223w	18.5512
YER021w	YOR117w	18.5496
YPL042c	YPR070w	18.5428
YDR404c	YIL021w	18.542
YJL148w	YOR341w	18.5206
YHR200w	YOR261c	18.5182
YOR207c	YPR190c	18.5097
YJR068w	YNL290w	18.5015
YGR186w	YPL129w	18.4674
YDR416w	YPL151c	18.4635
YDR145w	YOL148c	18.4549
YHR200w	YOR259c	18.4523
YOL004w	YPL181w	18.4457
YBR198c	YGR252w	18.4449
YGL061c	YKR037c	18.4278
YLR115w	YPR107c	18.4125
YHR200w	YKL145w	18.4032
YJR082c	YPR031w	18.3955
YBL008w	YOR038c	18.3948
YAL016w	YMR273c	18.3607
YDR195w	YLR277c	18.3533
YFR004w	YOR117w	18.3517
YGR056w	YMR033w	18.3512
YOR244w	YPR023c	18.3417
YPR010c	YPR110c	18.3153
YJR082c	YOR244w	18.2825
YHR056c	YLR321c	18.2723
YAL016w	YML109w	18.2713
YLR321c	YPR034w	18.2546
YKL022c	YOR249c	18.2411
YFL013c	YOR141c	18.2235
YDR060w	YOR206w	18.2198
YFR037c	YLR321c	18.2174
YER012w	YGR135w	18.1918
YGL242c	YMR109w	18.1874
YER021w	YHR200w	18.1799
YMR075w	YOL004w	18.1794
YML015c	YPL011c	18.1769
YER022w	YOL135c	18.1396
YNL049c	YOL018c	18.1284
YMR223w	YOL148c	18.1156
YDR429c	YMR309c	18.1092
YDR145w	YML015c	18.1034
YHR058c	YOL135c	18.0875
YLR455w	YPR031w	18.0867
YDL051w	YPR088c	18.0585
YGR056w	YML127w	18.0405
YLR421c	YOR261c	18.0253
YEL018w	YHR090c	18.0234
YOR117w	YOR261c	18.019
YOL021c	YOR076c	18.0145
YAR003w	YKL018w	17.9888
YDL147w	YHR200w	17.9842
YLR312c	YOR035c	17.964
YJR123w	YJR125c	17.9441
YDR145w	YDR176w	17.941
YHL004w	YKL155c	17.9363
YKL018w	YNL317w	17.9304
YER029c	YHR086w	17.92
YFL007w	YGR135w	17.9161
YEL018w	YOR244w	17.9133
YGL076c	YLR029c	17.9039
YFL007w	YML092c	17.8964
YDR254w	YLR381w	17.8863
YDL092w	YPL210c	17.8851
YGR156w	YLR115w	17.8783
YGL252c	YJL047c	17.8781
YDR289c	YGL246c	17.8725
YJR007w	YKR026c	17.8607
YMR146c	YMR309c	17.8552
YFR010w	YHL030w	17.841
YGL112c	YGR252w	17.8341
YKL018w	YLR015w	17.8191
YDR138w	YHR167w	17.8187
YGL061c	YKL052c	17.7946
YDR140w	YPL031c	17.7945
YGL066w	YMR223w	17.7941
YER164w	YOR061w	17.7916
YDL051w	YPL210c	17.7902
YKL022c	YNL172w	17.7842
YLR421c	YOR117w	17.7732
YNL107w	YOR244w	17.7708
YER127w	YJL033w	17.7679
YDR485c	YML041c	17.7597
YDR175c	YNL137c	17.7495
YDR385w|YOR133w	YKL191w	17.7443
YBR193c	YCR081w	17.7435
YMR213w	YPL151c	17.7225
YOL051w	YPR070w	17.7224
YCR052w	YGR056w	17.7156
YDR041w	YDR175c	17.7134
YGR091w	YPR178w	17.7129
YDR211w	YJR007w	17.712
YJL148w	YPR110c	17.701
YGR084c	YNL137c	17.6997
YFR037c	YIL126w	17.6746
YGR156w	YPR107c	17.673
YDR179w-a	YFL007w	17.6636
YGL207w	YML069w	17.6607
YOR308c	YPR178w	17.6569
YGL255w	YOR243c	17.6518
YBR154c	YJL140w	17.6482
YCR077c	YDR473c	17.6421
YHR056c	YMR091c	17.6414
YNL317w	YPR107c	17.638
YDR429c	YLR192c	17.6362
YDR190c	YDR334w	17.6332
YDR254w	YPL018w	17.6079
YDR365c	YHR065c	17.6048
YGR232w	YOR261c	17.5928
YDR398w	YJL109c	17.5574
YMR091c	YPR034w	17.5443
YGL112c	YMR005w	17.5353
YNL248c	YOR340c	17.5275
YGL241w	YKR048c	17.5269
YBR009c|YNL030w	YLL022c	17.5243
YFL007w	YOR221c	17.5141
YNL097c	YNL330c	17.499
YNL262w	YPR175w	17.4987
YMR146c	YPR041w	17.4985
YDR322w	YMR024w	17.4912
YFL013c	YGL150c	17.4882
YDR145w	YMR005w	17.4808
YBR081c	YDR145w	17.4525
YML105c	YPL210c	17.4332
YBR095c	YNL330c	17.4303
YGR186w	YOL005c	17.4062
YML127w	YPR034w	17.3998
YBR193c	YER022w	17.3911
YKL122c	YPR088c	17.389
YDR473c	YKL173w	17.3739
YDL007w	YOR261c	17.3725
YBR196c	YKL152c	17.3613
YBR251w	YDR175c	17.3596
YDR448w	YMR223w	17.3444
YDR012w	YOR063w	17.3441
YER133w	YKL193c	17.3411
YOL051w	YOL135c	17.3392
YMR005w	YMR227c	17.3241
YDL208w	YLR175w	17.3158
YPL139c	YPL181w	17.3056
YDR334w	YGR002c	17.2961
YLR398c	YPR189w	17.292
YDR303c	YMR033w	17.2905
YDR167w	YMR005w	17.2898
YGR005c	YPL129w	17.2733
YLL045c	YLR029c	17.2593
YDL007w	YGR232w	17.2469
YDR292c	YMR282c	17.2448
YJL081c	YPL235w	17.2444
YDL175c	YIL079c	17.2314
YDL014w	YMR290c	17.222
YDR347w	YOR158w	17.209
YDR041w	YDR347w	17.1766
YBR196c	YDR050c	17.1705
YDL030w	YMR240c	17.1701
YDR145w	YMR236w	17.1692
YDR398w	YGR128c	17.1691
YGR056w	YLR357w	17.1604
YIL079c	YOL115w	17.1531
YGR086c	YPL004c	17.1289
YCR052w	YPR034w	17.1257
YHR041c	YOL051w	17.1255
YML010w	YNL201c	17.1198
YBR081c	YML015c	17.1166
YDR485c	YLR085c	17.1126
YER172c	YGR091w	17.0831
YBL037w	YLR291c	17.0789
YDL140c	YGR005c	17.0707
YKL206c	YMR314w	17.0615
YLL022c	YOL054w	17.061
YNL113w	YNL151c	17.0507
YLR197w	YOR310c	17.0484
YGL112c	YML015c	17.0356
YER177w	YFR017c	17.031
YFR037c	YGR056w	17.0308
YGL150c	YLR052w	17.0303
YBR245c	YOL017w	17.028
YBR231c	YNL107w	17.0265
YDR064w	YPL081w	17.0097
YDR145w	YGR252w	16.9849
YDR097c	YOL090w	16.973
YLR029c	YPL198w	16.9728
YBR081c	YOL148c	16.9593
YBR146w	YHL004w	16.9348
YDR473c	YER172c	16.8993
YNL236w	YPR070w	16.8978
YDR116c	YNL005c	16.8972
YOR001w	YOR076c	16.8869
YFL024c	YJL081c	16.8855
YKL018w	YKL059c	16.8854
YJL148w	YNL113w	16.8773
YDR176w	YGL112c	16.8717
YMR314w	YOR157c	16.8629
YDR145w	YGL066w	16.8604
YBR154c	YDR404c	16.8574
YER146w	YPR178w	16.8553
YFL007w	YPR103w	16.85
YDL147w	YGR232w	16.8125
YHL004w	YNL137c	16.8104
YER012w	YMR314w	16.809
YDL040c	YHR013c	16.8068
YBR193c	YOR174w	16.7906
YGL151w	YPR070w	16.7666
YDL131w	YDL182w	16.766
YDL185w	YOR332w	16.763
YDL185w	YPR036w	16.7422
YDR429c	YPR041w	16.7416
YHR027c	YHR200w	16.7408
YER164w	YGL019w	16.7299
YDR041w	YPL118w	16.7283
YCL011c	YHR167w	16.726
YDR334w	YDR485c	16.7259
YER172c	YGR074w	16.7206
YDR118w	YKL022c	16.7191
YLR192c	YMR146c	16.7177
YDR392w	YGL112c	16.7163
YDR175c	YGR084c	16.7134
YBR031w	YLL045c	16.7074
YBR198c	YDR145w	16.7068
YHR081w	YOR001w	16.6969
YBR031w	YBR181c|YPL090c	16.6942
YGL112c	YPL254w	16.6806
YGR252w	YOL148c	16.6727
YMR284w	YNL206c	16.6683
YLR055c	YML015c	16.6646
YKL018w	YLR277c	16.6626
YIL093c	YKL155c	16.6603
YKR024c	YPR169w	16.6489
YKL018w	YKR002w	16.6488
YFL007w	YMR314w	16.6419
YKR025w	YPR110c	16.6348
YOR158w	YPL118w	16.6327
YGL129c	YKL155c	16.6279
YJR007w	YOR260w	16.5895
YDL160c	YNL118c	16.5893
YGR083c	YJR007w	16.5847
YGR005c	YOL005c	16.5824
YFL013c	YLR052w	16.5806
YFL024c	YHR090c	16.5536
YHR056c	YLR033w	16.5517
YDR237w	YDR322w	16.5405
YMR229c	YMR290c	16.5361
YBR055c	YPR178w	16.5317
YGR232w	YHL030w	16.5307
YDR398w	YPL126w	16.5078
YHR056c	YLR357w	16.5073
YJL115w	YOL054w	16.4945
YNL113w	YOR340c	16.4901
YCR077c	YLR438c-a	16.4886
YDR240c	YER029c	16.4886
YBR198c	YOL148c	16.4808
YLL026w	YLR249w	16.4673
YGR056w	YPR034w	16.4603
YLR196w	YOL041c	16.4506
YGR202c	YOR098c	16.4497
YKL193c	YLR028c	16.4348
YGR145w	YJL033w	16.4298
YDR176w	YML015c	16.4198
YDR334w	YLR399c	16.3977
YGR086c	YKL142w	16.3952
YHL030w	YHR200w	16.3948
YAL043c	YPR107c	16.3897
YDR138w	YNL253w	16.3619
YEL018w	YPR023c	16.3461
YDL150w	YKL144c	16.3414
YJL023c	YML091c	16.3409
YBR181c|YPL090c	YML063w	16.3309
YNL236w	YOL135c	16.3278
YKL144c	YOR116c	16.322
YER025w	YKR026c	16.318
YGL070c	YGR186w	16.3165
YGL011c	YKL206c	16.3094
YGR165w	YKL155c	16.3021
YBR198c	YLR055c	16.3008
YOR136w	YOR253w	16.2913
YGR005c	YOR151c	16.2747
YDR404c	YGL070c	16.2669
YGL151w	YOL135c	16.2589
YDR392w	YML015c	16.2545
YNL049c	YOR064c	16.2436
YBR193c	YGL151w	16.2279
YEL031w	YFR050c	16.2192
YDL002c	YFL013c	16.1966
YBR094w	YNL118c	16.195
YDR211w	YER025w	16.1775
YFR052w	YHL030w	16.1746
YLL045c	YML063w	16.1695
YNL113w	YOR341w	16.1573
YLL045c	YMR290c	16.149
YFL007w	YFR050c	16.1224
YGL122c	YPL169c	16.1181
YDL140c	YGR186w	16.0967
YMR263w	YNL097c	16.0831
YBR154c	YOR341w	16.0805
YDR301w	YGR156w	16.0651
YDR334w	YNL107w	16.0543
YCR082w	YGL061c	16.0439
YDR027c	YFR050c	16.0408
YDR334w	YJL081c	16.039
YDL132w	YGL252c	16.0339
YAL011w	YLR085c	16.0326
YEL018w	YGR002c	16.0088
YJL053w	YOR069w	15.9575
YFL039c	YJL081c	15.9573
YER012w	YKL206c	15.9541
YGR252w	YOR023c	15.9536
YAL035w	YNL132w	15.9461
YHR056c	YMR033w	15.9339
YDR334w	YML041c	15.9199
YKL144c	YPR190c	15.9151
YGL061c	YGR113w	15.9106
YKR025w	YPR190c	15.908
YMR075w	YNL330c	15.9036
YGR091w	YKL173w	15.897
YDL150w	YOR207c	15.8851
YDL097c	YHL030w	15.8833
YBR193c	YHR041c	15.8828
YOR207c	YPR110c	15.8683
YDL002c	YDR190c	15.8652
YBR055c	YOR308c	15.859
YML063w	YOR063w	15.8569
YCR009c	YPL249c	15.8499
YGR005c	YPR187w	15.8436
YMR075w	YPR023c	15.8408
YOR340c	YPR187w	15.8374
YDR359c	YFL024c	15.8318
YBR198c	YMR005w	15.8262
YBR103w	YKR029c	15.8167
YBR009c|YNL030w	YPL001w	15.8051
YHR065c	YNR054c	15.7989
YCR081w	YOR174w	15.7902
YBR081c	YPL254w	15.7858
YDR145w	YGR274c	15.7803
YIL035c	YOR039w	15.7775
YHR090c	YNL107w	15.772
YGL112c	YGR274c	15.757
YGR104c	YPR070w	15.7473
YGR083c	YOR274w	15.7471
YPR110c	YPR190c	15.7471
YIL050w	YIL173w	15.7412
YDR190c	YLR085c	15.7395
YLR381w	YPL018w	15.7381
YBR193c	YNL236w	15.7359
YDR052c	YKR101w	15.7331
YAL027w	YLR086w	15.7325
YGR278w	YLR117c	15.73
YLR052w	YNL059c	15.7258
YJL011c	YPR110c	15.7237
YBR146w	YGL129c	15.6918
YER029c	YGR013w	15.689
YDR324c	YEL055c	15.6782
YGR074w	YKL173w	15.6681
YDL208w	YKL095w	15.6588
YFL007w	YOR157c	15.6574
YBR146w	YKL155c	15.6438
YIL084c	YMR263w	15.6148
YNL248c	YPR010c	15.6031
YHL030w	YOR259c	15.576
YHR200w	YPR108w	15.5695
YJL081c	YOR244w	15.5645
YDR324c	YDR398w	15.5449
YJL124c	YLR438c-a	15.5412
YJL081c	YOR141c	15.4997
YER157w	YPR105c	15.4986
YBR031w	YLR029c	15.4794
YHR090c	YOR244w	15.4781
YDR280w	YHR081w	15.4665
YBR154c	YPR010c	15.4547
YGR232w	YOL018c	15.4426
YIL079c	YJL050w	15.4388
YGL112c	YMR223w	15.4334
YLR449w	YML074c	15.4104
YGL070c	YGR005c	15.3948
YLR355c	YPL225w	15.3943
YKL060c	YOL086c	15.3913
YLL036c	YMR213w	15.3908
YGR252w	YPL254w	15.3864
YGL066w	YLR055c	15.374
YBR010w|YNL031c	YNL206c	15.3544
YCR077c	YMR268c	15.351
YER021w	YHL030w	15.3481
YDR176w	YGL066w	15.3218
YFR050c	YOR221c	15.3172
YDL002c	YNL059c	15.3032
YGR186w	YOR151c	15.2864
YIL093c	YNL137c	15.2831
YDL150w	YOR116c	15.2816
YDL084w	YNL253w	15.2733
YMR033w	YOR290c	15.2699
YGR074w	YML049c	15.2579
YJL124c	YMR268c	15.2563
YLR075w	YMR242c|YOR312c	15.2395
YDR176w	YDR448w	15.2357
YAL053w	YFR050c	15.2332
YHR119w	YPL138c	15.2272
YNL222w	YNL317w	15.2175
YER077c	YGR128c	15.212
YIL126w	YMR033w	15.1978
YLR215c	YOR260w	15.1938
YMR223w	YPL254w	15.1918
YDL147w	YHL030w	15.1514
YDR392w	YGL066w	15.1453
YBR221c	YER178w	15.1338
YER025w	YGR083c	15.1333
YER025w	YOR260w	15.1308
YGR002c	YPR023c	15.1265
YOL004w	YPR023c	15.1263
YBR198c	YDR448w	15.118
YMR309c	YOR361c	15.1179
YBR181c|YPL090c	YOR063w	15.117
YBR193c	YNR010w	15.0998
YCR081w	YGR104c	15.0954
YBL041w	YEL031w	15.0949
YBL046w	YML010w	15.0939
YAL021c	YCR093w	15.0937
YML049c	YMR288w	15.0747
YGL241w	YLR133w	15.0746
YBR198c	YPL254w	15.0526
YDR392w	YDR448w	15.048
YDL002c	YER092w	15.0388
YHR088w	YKR024c	15.0247
YNL330c	YPR023c	15.013
YNL151c	YPR190c	15.0025
YDR416w	YLL036c	14.9919
YBR251w	YIL093c	14.9826
YBR198c	YMR227c	14.9695
YBR251w	YGL129c	14.967
YBR087w	YOL094c	14.9558
YDR235w	YER029c	14.9362
YAL011w	YDR190c	14.9346
YDR138w	YML062c	14.9281
YBL041w	YDR027c	14.9241
YER103w	YHR033w	14.9217
YHL030w	YIL075c	14.9198
YGL194c	YKR029c	14.9167
YER070w	YJL026w	14.9134
YHL025w	YPR034w	14.8869
YJR068w	YOL094c	14.8818
YDR145w	YPL011c	14.8745
YKL144c	YNL113w	14.8743
YAL053w	YOR157c	14.872
YFL024c	YPR023c	14.8713
YMR289w	YNR010w	14.8706
YDR179w-a	YOR157c	14.8704
YDL126c	YDR049w	14.8672
YKL018w	YLR115w	14.8639
YBR031w	YGL076c	14.8637
YER022w	YPR070w	14.862
YAL011w	YLR399c	14.8571
YBR081c	YCL010c	14.8368
YKL172w	YOL041c	14.8331
YMR227c	YPL011c	14.8194
YBL067c	YJL069c	14.8013
YGR186w	YOR210w	14.7969
YCR077c	YDL160c	14.7864
YDR394w	YHL030w	14.7825
YMR309c	YPR041w	14.7808
YBR061c	YPL183c	14.7751
YIL126w	YLR321c	14.7697
YDL084w	YHR167w	14.7681
YCR012w	YHR174w	14.7416
YDL111c	YGR158c	14.7364
YDR288w	YOL034w	14.7251
YIL084c	YOL004w	14.7118
YPR025c	YPR056w	14.7052
YOL041c	YOL077c	14.6975
YLR291c	YPL237w	14.695
YDR427w	YHL030w	14.6887
YBR048w|YDR025w	YNL132w	14.685
YHR119w	YKL018w	14.6843
YBR251w	YGR165w	14.6837
YDR404c	YOR210w	14.6799
YDL150w	YNL151c	14.6675
YPL139c	YPR023c	14.6631
YJL148w	YNL248c	14.655
YNL097c	YOL004w	14.6514
YJL115w	YLL022c	14.6369
YLR055c	YOL148c	14.6221
YIL126w	YPR034w	14.6214
YJR140c	YPL153c	14.609
YER178w	YNL071w	14.5853
YCL011c	YML062c	14.5824
YBR193c	YHR058c	14.5689
YBR031w	YML063w	14.5668
YLR340w	YOR063w	14.551
YBR274w	YIL142w	14.5364
YML049c	YMR240c	14.5331
YKL059c	YPR107c	14.5303
YDR473c	YJL124c	14.5265
YBR193c	YPL042c	14.5238
YCL010c	YGR252w	14.521
YKL144c	YPR110c	14.5114
YBR146w	YNL137c	14.5093
YER172c	YLR147c	14.4994
YAL011w	YPL235w	14.492
YNL330c	YPL181w	14.4918
YAL013w	YNL330c	14.4845
YER133w	YKL059c	14.4838
YDL150w	YPR190c	14.478
YOL001w	YPL031c	14.4727
YKL144c	YOR207c	14.4683
YBL072c|YER102w	YLL045c	14.4461
YDR175c	YKL155c	14.4433
YAL013w	YOL004w	14.4393
YHL030w	YLR421c	14.4373
YNR024w	YOR001w	14.4354
YDR392w	YOL148c	14.4274
YMR289w	YPL042c	14.4227
YLR321c	YOL002c	14.4224
YHR203c|YJR145c	YLL045c	14.4127
YPL133c	YPL138c	14.4004
YEL031w	YGR135w	14.3957
YEL031w	YML092c	14.3896
YOR038c	YPL153c	14.3778
YAR002w	YLR347c	14.3739
YNL113w	YPR187w	14.3731
YAL032c	YPL151c	14.3657
YBL072c|YER102w	YBR048w|YDR025w	14.3588
YGR232w	YPR108w	14.3492
YDL108w	YPR025c	14.3415
YEL031w	YER094c	14.3403
YBL041w	YDR179w-a	14.3341
YAL035w	YLR150w	14.3238
YFR052w	YHR001w	14.3233
YLR277c	YNL222w	14.315
YJL140w	YOL005c	14.31
YDR473c	YER112w	14.2925
YBR010w|YNL031c	YML069w	14.2823
YDR012w	YLL045c	14.2697
YBL003c	YGL241w	14.2618
YDR027c	YGR135w	14.2465
YDR027c	YER094c	14.2428
YHR001w	YHR200w	14.2416
YAL043c	YNL222w	14.2391
YAL053w	YBL041w	14.2333
YLR321c	YLR357w	14.2308
YAL036c	YOR310c	14.2264
YBL041w	YOR221c	14.2153
YEL056w	YOL054w	14.2086
YDL156w	YNL206c	14.2021
YDL040c	YOR253w	14.2005
YGL076c	YGR090w	14.1988
YOL005c	YPR187w	14.1872
YBR198c	YCL010c	14.1857
YLR029c	YMR242c|YOR312c	14.1833
YNL248c	YPR110c	14.1782
YLR175w	YMR310c	14.1675
YLR439w	YMR024w	14.1588
YNL232w	YNR024w	14.1569
YDR195w	YDR301w	14.1563
YLR055c	YMR005w	14.1504
YNR024w	YOL021c	14.1445
YFR031c	YLR272c	14.1181
YDR027c	YML092c	14.1097
YGL242c	YKL035w	14.1071
YBR154c	YIL021w	14.1067
YBR211c	YDR254w	14.1037
YBL017c	YDR363w-a	14.0966
YGL241w	YOL012c	14.085
YGR104c	YOR174w	14.08
YGL190c	YMR273c	14.068
YBR061c	YMR259c	14.0591
YDL132w	YDL216c	14.0588
YDR359c	YOR244w	14.0584
YDR347w	YKL155c	14.0268
YDL132w	YJL047c	14.0099
YIL062c	YJR065c	14.0095
YDL140c	YDR404c	14.0067
YGR158c	YGR195w	13.9918
Q0060	YFR051c	13.984
YBR231c	YGR002c	13.9801
YER018c	YIL144w	13.9748
YNL113w	YPR010c	13.9697
YKR026c	YOR274w	13.9587
YDR311w	YDR460w	13.9585
YFR031c-a|YIL018w	YOR063w	13.9519
YGR192c	YHR174w	13.9503
YLR029c	YML063w	13.9476
YBR048w|YDR025w	YDR064w	13.9428
YLR150w	YMR242c|YOR312c	13.913
YDR211w	YOR274w	13.9084
YDR299w	YJL033w	13.9076
YGR005c	YOR210w	13.9027
YDR012w	YLR340w	13.9005
YKL018w	YPL138c	13.8737
YBR048w|YDR025w	YHR203c|YJR145c	13.8684
YLR432w	YML056c	13.8569
YDR301w	YNL222w	13.8507
YGR104c	YNR010w	13.8407
YGL076c	YNL132w	13.8357
YJL081c	YLR052w	13.8239
YHR001w	YOR259c	13.8218
YBR231c	YPL235w	13.8203
YGL076c	YMR242c|YOR312c	13.8168
YER022w	YNR010w	13.8164
YKR081c	YLR196w	13.8033
YEL031w	YJL001w	13.7966
YBR031w	YPL198w	13.7953
YGR275w	YPR034w	13.7823
YDR301w	YKL018w	13.7804
YNL132w	YOR063w	13.7706
YDR388w	YLR429w	13.7696
YLL026w	YPL240c	13.768
YGR061c	YHR062c	13.7595
YGL076c	YML063w	13.7592
YDR237w	YNL005c	13.7547
YPR010c	YPR187w	13.749
YGL048c	YHL030w	13.7324
YDL084w	YML062c	13.7276
YNL097c	YPL181w	13.7247
YDR388w	YGL082w	13.7199
YMR290c	YOR063w	13.717
YDR075w	YMR072w	13.7143
YDR027c	YJL001w	13.708
YDL209c	YDR179w-a	13.7041
YIL021w	YPL129w	13.6988
YML127w	YOL002c	13.6945
YEL031w	YOL038w	13.6882
YDR027c	YOL038w	13.6844
YDR179w-a	YGR135w	13.684
YGR095c	YHR081w	13.6764
YBR225w	YDL209c	13.6751
YBR105c	YGL227w	13.6733
YDL209c	YKL184w	13.6698
YJL080c	YKL184w	13.6698
YPL016w	YPR034w	13.664
YFR010w	YHR001w	13.654
YDR167w	YML015c	13.6489
YGR116w	YJL080c	13.6477
YDR179w-a	YER094c	13.6468
YAL053w	YGR135w	13.6374
YKR026c	YLR215c	13.6334
YHR081w	YOL142w	13.6258
YFL039c	YPL235w	13.6248
YGR135w	YOR221c	13.6211
YIL093c	YOR158w	13.6112
YIL084c	YPL181w	13.6092
YAL053w	YER094c	13.603
YJL140w	YPR187w	13.6029
YER094c	YOR221c	13.6005
YDL126c	YGR048w	13.6004
YLR055c	YPL254w	13.5995
YBR193c	YOL051w	13.599
YFR031c-a|YIL018w	YML063w	13.5953
YML015c	YMR227c	13.5885
YER172c	YHR165c	13.5843
YGL112c	YOL148c	13.5842
YHR041c	YLR071c	13.5829
YBL072c|YER102w	YGL076c	13.5795
YGL112c	YLR055c	13.5786
YAL032c	YMR213w	13.5745
YHR034c	YPL235w	13.5743
YML015c	YPL254w	13.5724
YPL181w	YPL222w	13.5721
YAL013w	YIL084c	13.5695
YBR154c	YNL151c	13.5663
YGR158c	YOR076c	13.56
YOR063w	YOR204w	13.5599
YDR041w	YKL155c	13.5525
YBR017c	YPL169c	13.5523
YBR154c	YGR005c	13.5493
YDR041w	YIL093c	13.5447
YDR179w-a	YML092c	13.5287
YAL013w	YPL222w	13.5284
YDR145w	YLR055c	13.5246
YKL173w	YLR147c	13.523
YDR075w	YML010w	13.52
YKL173w	YOR308c	13.5063
YBR251w	YHL004w	13.4986
YDR293c	YHR082c	13.4984
YER092w	YPL129w	13.4944
YGR158c	YOL142w	13.4943
YOR341w	YPR187w	13.4941
YAL053w	YML092c	13.4928
YJL115w	YPL001w	13.4897
YBR170c	YDL126c	13.4876
YDR448w	YOL148c	13.4723
YDL002c	YJL081c	13.469
YLL045c	YMR242c|YOR312c	13.4667
YML092c	YOR221c	13.4641
YHL009w-b	YJR123w	13.4576
YHR174w	YLR044c	13.4548
YDR167w	YDR176w	13.4467
YER029c	YML046w	13.4467
YAL035w	YLL045c	13.445
YLL026w	YMR186w	13.4388
YGL076c	YHR203c|YJR145c	13.4384
YHR056c	YIL126w	13.4371
YDR471w	YJR125c	13.4291
YGR271w	YJL209w	13.4119
YDR190c	YOR141c	13.3972
YDR404c	YPR187w	13.3704
YBL072c|YER102w	YHR203c|YJR145c	13.355
YGR186w	YPR187w	13.3477
YDL175c	YOL115w	13.3476
YAL013w	YNL097c	13.3438
YLL045c	YOR096w	13.3415
YDR054c	YGL143c	13.3409
YBR095c	YMR263w	13.3308
YBR031w	YMR242c|YOR312c	13.3257
YCR009c	YMR192w	13.3255
YDR404c	YOR151c	13.3248
YDR027c	YPR103w	13.3228
YHL009w-b	YJR125c	13.3201
YEL031w	YOR362c	13.3191
YDL126c	YDL190c	13.311
YPR110c	YPR187w	13.3052
YGR232w	YOR117w	13.3051
YHR056c	YPR034w	13.3036
YHL030w	YKL145w	13.3033
YGL076c	YMR290c	13.3032
YGR165w	YOR158w	13.3018
YGR056w	YIL126w	13.2943
YER022w	YPL042c	13.2892
YNR023w	YPR034w	13.2855
YDR167w	YDR392w	13.2845
YDR145w	YDR392w	13.2822
YDR118w	YNL172w	13.2764
YDL014w	YLL045c	13.275
YNR010w	YOR174w	13.2587
YBR123c	YGR047c	13.2576
YAL034c	YGR263c	13.2497
YDR392w	YPL254w	13.245
YGR254w	YOL086c	13.2356
YDR347w	YNL137c	13.2294
YDR027c	YMR314w	13.2276
YCR035c	YHR081w	13.2269
YGR104c	YOL051w	13.2248
YGL120c	YGL128c	13.2097
YAL035w	YOR063w	13.1874
YDR027c	YOR362c	13.185
YHR174w	YKL060c	13.1745
YMR242c|YOR312c	YOR096w	13.1715
YNL151c	YOR207c	13.171
YAL036c	YPL081w	13.1634
YCR035c	YGR158c	13.1603
YKL113c	YLR312c	13.1603
YDL002c	YGL150c	13.1584
YBR048w|YDR025w	YMR290c	13.1527
YGL070c	YJL140w	13.1473
YLR335w	YMR072w	13.1447
YGR275w	YMR033w	13.1343
YIL021w	YOL005c	13.128
YBL002w	YGL241w	13.1257
YDR179w-a	YJL001w	13.1133
YCR012w	YKL060c	13.1118
YJL115w	YOR038c	13.1051
YGR264c	YJR154w	13.1041
YBL008w	YPL153c	13.0943
YAL011w	YNL107w	13.0796
YDR322w	YLR439w	13.0788
YOR027w	YPL240c	13.0738
YHL030w	YOL018c	13.062
YBR189w	YNL308c	13.0568
YHR081w	YNL232w	13.0533
YAL053w	YJL001w	13.0519
YMR033w	YPL016w	13.0492
YJL001w	YOR221c	13.0475
YDR195w	YLR115w	13.0382
YER164w	YIL035c	13.0371
YAL005c	YLL024c	13.0363
YBL026w	YPR178w	13.0327
YDL007w	YHL030w	13.0244
YOL038w	YOR221c	13.0235
YNL107w	YPR023c	13.0178
YDL014w	YMR229c	13.0162
YER133w	YNL317w	13.0082
YBR105c	YMR135c	12.992
YHL033c	YLL045c	12.9912
YHL034c	YNL308c	12.9859
YOR061w	YOR123c	12.9838
YDL150w	YKR025w	12.9786
YFR031c-a|YIL018w	YLR441c	12.9738
YBR105c	YIL097w	12.9725
YCL059c	YLR197w	12.9708
YCR009c	YDR388w	12.9636
YMR242c|YOR312c	YOR063w	12.9606
YOR141c	YPL235w	12.9526
YBR031w	YOR204w	12.9472
YHR069c	YNR024w	12.9469
[truncated: 24,353 more rows]
