# Supplementary material for: A Novel Scoring Approach for Protein Co-Purification Data Reveals High Interaction Specificity
Source: PLoS Comput Biol. 2009 Sep 25;5(9):e1000515. doi: 10.1371/journal.pcbi.1000515 (PMC2738424; doi:10.1371/journal.pcbi.1000515)
Supplement: Table S3 — IDBOS scores for pairs of proteins having co-occurrences greater than one in the AP/MS (LCMS) data of Krogan et al. [9]. (2.41 MB TXT) [file pcbi.1000515.s003.txt]

Protein_A	Protein_B	CS-score
YDR092w	YGL087c	70.2
YKL058w	YOR194c	58.1715
YDL100c	YGL020c	54.7586
YDR357c	YKL061w	44.1419
YCR071c	YDR405w	43.8213
YAR009c	YER093c	43.1097
YDR016c	YKL052c	42.4568
YGR010w	YLR328w	40.016
YDL201w	YDR165w	39.594
YDR405w	YLR439w	38.6118
YGL087c	YMR140w	38.3785
YER090w	YKL211c	37.98
YDR428c	YKR088c	37.939
YDR016c	YGL061c	37.721
YDR175c	YJR113c	37.4909
YCR066w	YGL058w	37.3393
YCL016c	YHR191c	36.107
YEL003w	YNL153c	35.6005
YDR390c	YPR180w	35.0286
YFR003c	YKL193c	34.8737
YGR135w	YGR253c	34.8463
YGL079w	YLR408c	34.8115
YGR206w	YLR119w	34.7472
YGR020c	YHR039c-a	34.5797
YGR253c	YOL038w	34.4956
YDR075w	YNL201c	34.4081
YCR060w	YHR034c	34.1914
YKL145w	YOR117w	34.1656
YDL007w	YKL145w	34.0615
YGR135w	YOL038w	34.0334
YOL038w	YOR362c	33.9817
YBR119w	YKL012w	33.936
YDL092w	YKL122c	33.8984
YFR004w	YOR261c	33.8839
YDR016c	YKR083c	33.8284
YKL052c	YKR083c	33.7985
YIL021w	YOL005c	33.7012
YLR423c	YPL166w	33.6905
YLL022c	YPL001w	33.5909
YMR263w	YPL181w	33.5439
YML092c	YOL038w	33.5348
YDR405w	YGR076c	33.506
YIL084c	YMR263w	33.4461
YDL013w	YDR320c	33.4298
YGR253c	YMR314w	33.3226
YNL067w	YPL143w	33.2595
YIL075c	YKL145w	33.1959
YIL093c	YJR113c	33.1862
YER007c-a	YJR014w	33.1846
YBR211c	YLR315w	33.1623
YDR016c	YDR201w	33.1534
YJR093c	YKL059c	33.1523
YDL007w	YIL075c	33.1334
YER174c	YGR262c	33.1178
YGR078c	YML094w	33.0745
YIL061c	YKL012w	33.0047
YGR165w	YJR113c	33.0014
YDL004w	YDR534c	32.9964
YFR052w	YHR200w	32.9574
YGR135w	YMR314w	32.9381
YGR253c	YML092c	32.8457
YDR534c	YMR118c	32.8363
YDR016c	YGR113w	32.7961
YDR394w	YKL145w	32.7945
YFR050c	YOL038w	32.7881
YBL041w	YFR050c	32.7766
YBL052c	YPR031w	32.6774
YFR004w	YKL145w	32.6664
YKL059c	YKR002w	32.6618
YGR135w	YML092c	32.5713
YEL056w	YLL022c	32.5052
YFR051c	YPL010w	32.4706
YGL011c	YOL038w	32.4429
YGR078c	YNL153c	32.4416
YEL003w	YGR078c	32.4112
YJL179w	YML094w	32.3936
YEL015w	YOL149w	32.3846
YMR314w	YOL038w	32.3657
YFR004w	YFR052w	32.3523
YML092c	YMR314w	32.3488
YDR478w	YNL282w	32.3359
YCR052w	YFR037c	32.3246
YDR404c	YGL070c	32.3068
YGL011c	YML092c	32.3056
YGR113w	YKL052c	32.2216
YJL184w	YML036w	32.2117
YGL070c	YOL005c	32.2097
YBR119w	YIL061c	32.105
YGL048c	YKL145w	32.0689
YBL041w	YOL038w	32.0451
YKL206c	YLR199c	32.045
YEL056w	YPL001w	32.0442
YGR253c	YOR362c	32.0431
YKL145w	YOR261c	32.0265
YEL003w	YML094w	32.0196
YHR200w	YOR117w	32.01
YHR200w	YIL075c	31.9911
YFR050c	YGR135w	31.9617
YBL041w	YML092c	31.9512
YCR052w	YPR034w	31.9475
YCR002c	YHR107c	31.936
YGL011c	YGR253c	31.9245
YEL003w	YJL179w	31.9219
YFR050c	YOR362c	31.9218
YFR052w	YOR259c	31.9211
YFR052w	YKL145w	31.9203
YDL007w	YFR052w	31.8992
YBR279w	YOR123c	31.842
YDR359c	YNL136w	31.8316
YDR353w	YHR106w	31.8183
YGL061c	YKL052c	31.7953
YIL075c	YOR259c	31.7485
YDR394w	YOR117w	31.7382
YAL034w-a	YPL233w	31.7041
YGR135w	YOR362c	31.6926
YFR052w	YOR261c	31.6329
YBR193c	YER022w	31.6283
YOL038w	YPR103w	31.6213
YFR052w	YOR117w	31.6153
YBR193c	YNR010w	31.6071
YDR359c	YHR090c	31.5914
YIL075c	YOR117w	31.538
YGL011c	YGR135w	31.5215
YFR004w	YHR200w	31.4993
YMR125w	YPL178w	31.4887
YIL093c	YJR101w	31.472
YFR052w	YIL075c	31.444
YFR050c	YML092c	31.4428
YCL008c	YGR206w	31.4347
YHR179w	YMR201c	31.4193
YMR314w	YOR362c	31.4062
YOR124c	YOR138c	31.4042
YDR394w	YHR200w	31.3954
YDL007w	YGL048c	31.3848
YLR321c	YPR034w	31.3757
YLR270w	YOR173w	31.3741
YHR090c	YNL136w	31.369
YGL011c	YMR314w	31.3525
YDL007w	YOR117w	31.3482
YCR052w	YLR321c	31.3235
YJL184w	YKR038c	31.3078
YDL007w	YOR261c	31.2835
YHR200w	YKL145w	31.2242
YDL209c	YLL056c	31.2158
YJR101w	YJR113c	31.1845
YBL041w	YGR135w	31.1752
YBL001c	YIL143c	31.174
YDR324c	YGR128c	31.1562
YGR135w	YPR103w	31.1414
YFR034c	YPR127w	31.1249
YML092c	YOR362c	31.1086
YCR014c	YDR108w	31.0984
YBR128c	YOR080w	31.0759
YBL041w	YOR362c	31.0611
YLR438c-a	YOL029c	31.061
YML094w	YNL153c	31.0315
YGL048c	YHR027c	31.0214
YGR113w	YKR083c	31.015
YDR022c	YPL166w	30.9841
YJL001w	YMR314w	30.9831
YGL048c	YOR259c	30.9784
YDR394w	YFR052w	30.9723
YER012w	YJL001w	30.964
YKL145w	YOR259c	30.9272
YDL007w	YOR259c	30.927
YOR117w	YOR261c	30.9228
YBL041w	YMR314w	30.8976
YDR394w	YGL048c	30.8935
YER012w	YOL038w	30.8885
YFR050c	YGR253c	30.8735
YER012w	YGR253c	30.8709
YCR052w	YMR033w	30.8694
YDR175c	YIL093c	30.8173
YGL048c	YHR200w	30.8158
YJL001w	YML092c	30.7408
YFR037c	YPR034w	30.7281
YDL007w	YDR394w	30.7188
YGL048c	YIL075c	30.7101
YFR037c	YIL126w	30.7033
YBR231c	YLR385c	30.6983
YBR193c	YOR174w	30.6973
YLR321c	YMR033w	30.6776
YER158c	YOL159c	30.5959
YDR357c	YGL079w	30.5888
YER092w	YLR052w	30.5788
YGL194c	YKR029c	30.5779
YAL027w	YML095c	30.5747
YDL007w	YHR200w	30.5337
YDR175c	YGR165w	30.5261
YBR105c	YIL097w	30.5214
YDL007w	YHR027c	30.5054
YFR004w	YOR259c	30.5033
YER012w	YGR135w	30.5003
YJL001w	YOL038w	30.4779
YHR200w	YOR259c	30.4729
YDR427w	YFR004w	30.4584
YHR027c	YKL145w	30.4505
YHR200w	YOR261c	30.4486
YLR321c	YMR091c	30.4208
YDR427w	YOR261c	30.416
YCR020w-b	YCR052w	30.4014
YCR020w-b	YLR321c	30.3862
YOR117w	YOR259c	30.3826
YFR050c	YGL011c	30.3808
YDR394w	YFR004w	30.3514
YIL126w	YPR034w	30.3449
YLR330w	YMR237w	30.3431
YCR052w	YIL126w	30.289
YBL093c	YPR168w	30.2753
YFR050c	YMR314w	30.2612
YFR004w	YOR117w	30.2469
YGR253c	YJL001w	30.1902
YFR037c	YLR321c	30.1841
YDR016c	YKR037c	30.1687
YFR004w	YGL048c	30.1647
YBL041w	YGR253c	30.0979
YGL011c	YOR362c	30.0933
YER012w	YML092c	30.0787
YJL179w	YNL153c	30.0567
YIL075c	YOR261c	30.0532
YGL070c	YIL021w	30.0371
YGL070c	YGR005c	30.0149
YGR005c	YOL005c	29.9914
YFR052w	YGL048c	29.9777
YDR427w	YOR259c	29.961
YBR105c	YGL227w	29.9432
YKL052c	YKR037c	29.9403
YNL330c	YPL139c	29.9293
YGR013w	YKL012w	29.9278
YDL007w	YFR004w	29.905
YGR135w	YJL001w	29.8985
YOR036w	YPR020w	29.8473
YIL126w	YLR321c	29.8472
YBL046w	YDR075w	29.8164
YDR201w	YGL061c	29.7986
YER012w	YMR314w	29.7889
YOR259c	YOR261c	29.6863
YDR308c	YHR058c	29.6763
YGR253c	YPR103w	29.6756
YBL041w	YGL011c	29.639
YDR404c	YOL005c	29.5934
YER012w	YPR103w	29.581
YHR013c	YOR253w	29.5573
YDR394w	YOR261c	29.537
YNL151c	YPR190c	29.5189
YLL002w	YNL246w	29.4929
YDR427w	YKL145w	29.4357
YDL147w	YFR004w	29.4337
YHR027c	YIL075c	29.3987
YML092c	YPR103w	29.3977
YDR308c	YOR174w	29.3786
YFR004w	YIL075c	29.3578
YDR534c	YNL154c	29.3124
YGR274c	YMR227c	29.3093
YMR033w	YPR034w	29.3051
YHR027c	YHR200w	29.2955
YNR010w	YPR168w	29.2829
YFR050c	YPR103w	29.2823
YIL075c	YLR421c	29.2698
YIL126w	YMR033w	29.2527
YCR020w-b	YFR037c	29.2469
YGL048c	YOR261c	29.2457
YCR052w	YMR091c	29.2339
YIL144w	YMR117c	29.231
YIL084c	YPL181w	29.2228
YGL011c	YPR103w	29.1699
YGL048c	YOR117w	29.1688
YDR469w	YLR015w	29.1514
YBR279w	YGL244w	29.1398
YAR002c-a	YGL200c	29.1327
YJR113c	YNL306w	29.1146
YDR337w	YJR113c	29.0924
YDR337w	YGR165w	29.088
YHR187w	YPL101w	29.0857
YBR193c	YDL005c	29.0785
YHR027c	YOR259c	29.0679
YGR179c	YLR315w	29.0656
YDR394w	YOR259c	28.9985
YDR334w	YLR385c	28.9952
YDR427w	YOR117w	28.9829
YGR078c	YJL179w	28.9573
YJR112w	YPL233w	28.9428
YCR020w-b	YIL126w	28.9284
YDR175c	YJR101w	28.9263
YAL013w	YPL181w	28.9117
YDL097c	YFR004w	28.907
YFR004w	YHR027c	28.8931
YBL041w	YPR103w	28.8799
YHR200w	YLR421c	28.8771
YEL018w	YNL136w	28.8746
YER050c	YPL013c	28.7599
YAL020c	YBL071w-a	28.7512
YJR135c	YLR315w	28.7314
YKL013c	YLR370c	28.7035
YDL147w	YOR261c	28.684
YBR198c	YGL112c	28.6797
YJL140w	YOL005c	28.665
YMR314w	YPR103w	28.6631
YDR394w	YIL075c	28.6614
YNL222w	YPR107c	28.6604
YDL055c	YNL149c	28.6303
YDR138w	YML062c	28.6247
YER012w	YGL011c	28.6062
YGL014w	YGR034w	28.5703
YDL004w	YMR118c	28.5692
YBL008w	YBR215w	28.5546
YGL070c	YJL140w	28.5246
YDR482c	YLR016c	28.5046
YER012w	YER094c	28.4898
YDL097c	YHR200w	28.4783
YKR037c	YKR083c	28.4661
YGR020c	YPR036w	28.4388
YDR427w	YHR200w	28.4333
YDR308c	YNR010w	28.4194
YER027c	YGL115w	28.4078
YBR233w-a	YDR016c	28.4046
YGR013w	YIL061c	28.3834
YDR190c	YPL235w	28.3298
YJR006w	YJR043c	28.3177
YJR093c	YKR002w	28.3113
YDR324c	YMR093w	28.2956
YAR007c	YJL173c	28.2867
YDR427w	YFR052w	28.2752
YDR138w	YHR167w	28.2686
YGL011c	YJL001w	28.2677
YDR001c	YER177w	28.237
YFR010w	YIL075c	28.1887
YCR020w-b	YPR034w	28.1755
YER012w	YOR362c	28.174
YGR261c	YJL024c	28.1729
YFR010w	YKL145w	28.1711
YDR427w	YIL075c	28.1634
YHR027c	YOR261c	28.1612
YDR398w	YGR128c	28.1591
YDL147w	YHR200w	28.1495
YJL001w	YOR362c	28.1275
YFR052w	YHR027c	28.0954
YFR037c	YMR091c	28.0909
YGL244w	YOR123c	28.0865
YHR027c	YOR117w	28.0851
YKR025w	YOR207c	28.0681
YFR037c	YMR033w	28.0643
YDL007w	YDR427w	28.0587
YBR211c	YGR179c	28.0489
YBR188c	YGR129w	28.0439
YFR010w	YOR117w	28.0131
YDL005c	YGL025c	28.0091
YJL001w	YPR103w	27.9717
YDR308c	YPR168w	27.9673
YCR020w-b	YMR033w	27.9415
YDL147w	YFR052w	27.9176
YGR005c	YGR186w	27.9038
YGR186w	YOL005c	27.8821
YBL041w	YJL001w	27.8775
YDR201w	YKR037c	27.8425
YDL005c	YNR010w	27.8404
YBR193c	YDR308c	27.8361
YGL070c	YGR186w	27.8302
YDL097c	YKL145w	27.8299
YDR477w	YER027c	27.8202
YDR357c	YLR408c	27.7911
YIL126w	YMR091c	27.789
YGL207w	YML069w	27.7134
YDL097c	YDR427w	27.694
YDR404c	YGR005c	27.6646
YAR003w	YPL138c	27.6621
YDL005c	YDR308c	27.6318
YOR340c	YOR341w	27.6245
YHR167w	YNL139c	27.6168
YGR005c	YIL021w	27.6139
YDL007w	YFR010w	27.5902
YMR091c	YPR034w	27.5891
YDR145w	YGL112c	27.5721
YDL147w	YDR427w	27.5684
YGR113w	YKR037c	27.5653
YKL122c	YPL243w	27.5632
YCR071c	YLR439w	27.5606
YDL002c	YER092w	27.5598
YDR167w	YGL112c	27.5551
YBL093c	YDR308c	27.5393
YDR405w	YPL173w	27.5371
YDR394w	YHR027c	27.537
YKR038c	YML036w	27.5344
YBR258c	YDR469w	27.5187
YDR280w	YHR081w	27.5036
YKL122c	YPR088c	27.485
YFR052w	YLR421c	27.4732
YMR192w	YPL249c	27.4323
YDL097c	YDL147w	27.4237
YBR247c	YKL143w	27.4072
YDR324c	YDR398w	27.3785
YDR427w	YGL048c	27.3741
YHR058c	YNR010w	27.3607
YCR020w-b	YMR091c	27.3166
YJR093c	YPR107c	27.3145
YBR193c	YHR058c	27.3123
YDL007w	YDL097c	27.2898
YHR090c	YNL107w	27.2889
YDL147w	YOR117w	27.2501
YDL097c	YOR261c	27.2404
YDL007w	YLR421c	27.229
YDL097c	YFR052w	27.2042
YOR362c	YPR103w	27.2011
YCR052w	YLR033w	27.1857
YBR192w	YJR032w	27.1811
YNL113w	YPR110c	27.1803
YER094c	YOL038w	27.1211
YDL007w	YDL147w	27.0793
YCR020w-b	YLR033w	27.041
YDR175c	YNL306w	27.0344
YDR398w	YHR196w	27.0257
YDR427w	YHR027c	27.0207
YDL216c	YDR179c	27.0159
YDR195w	YGR156w	26.9581
YKL145w	YLR421c	26.9529
YDR175c	YDR337w	26.9468
YDR138w	YNL139c	26.9466
YMR263w	YNL330c	26.9122
YIR010w	YPL233w	26.9085
YFR050c	YJL001w	26.8614
YBR141c	YBR202w	26.8535
YHR167w	YML062c	26.8507
YEL018w	YHR090c	26.8442
YDR145w	YDR167w	26.8225
YBR105c	YIL017c	26.8178
YGL061c	YKR037c	26.8144
YNR010w	YOR174w	26.8139
YBR231c	YDR334w	26.8027
YDR450w|YML026c	YPL143w	26.7981
YMR033w	YMR091c	26.7856
YBR154c	YPR187w	26.7788
Q0250	YDR018c	26.7523
YBR279w	YLR418c	26.7477
YHR090c	YOR244w	26.7192
YBR193c	YPR168w	26.7089
YER012w	YFR050c	26.703
YER092w	YFL013c	26.7019
YDR324c	YHR196w	26.7004
YDR145w	YGR274c	26.6962
YFR037c	YML127w	26.6951
YEL062w	YLR078c	26.6922
YDL029w	YJR065c	26.6919
YHR058c	YOR174w	26.6726
YGR078c	YLR200w	26.658
YGL112c	YGR274c	26.6439
YBL082c	YHR095w	26.5841
YJL163c	YLR460c	26.5722
YBR229c	YDR221w	26.5668
YGR274c	YPL011c	26.5571
YBL041w	YER012w	26.5403
YGR275w	YMR033w	26.5368
YLR421c	YOR259c	26.5333
YHR069c	YOL021c	26.5294
YFR036w	YIR025w	26.5
YGL244w	YLR418c	26.4807
YLR418c	YOL145c	26.4456
YBR258c	YPL138c	26.4408
YDR201w	YKL138c-a	26.4207
YDR363w-a	YOR261c	26.4089
YHR039c-a	YPR036w	26.3917
YBR006w	YIR029w	26.3913
YDL002c	YLR052w	26.3892
YDR280w	YNR024w	26.3658
YDL005c	YER022w	26.3598
YDL097c	YOR117w	26.3441
YDL150w	YKR025w	26.3435
YDL147w	YKL145w	26.3421
YIL126w	YML127w	26.342
YKR025w	YNL151c	26.3218
YCR020w-b	YML127w	26.3207
YLR421c	YOR117w	26.3109
YBR233w-a	YDR201w	26.3078
YOR174w	YPR168w	26.3008
YLR033w	YMR091c	26.288
YBR253w	YNR010w	26.2873
YDR394w	YDR427w	26.2779
YBR095c	YMR263w	26.2694
YHR058c	YPR070w	26.2671
YLR015w	YPL138c	26.2605
YJL006c	YKL139w	26.2252
YLR200w	YML094w	26.1548
YAL016w	YDL134c	26.1529
YFR037c	YLR033w	26.1186
YDR201w	YKL052c	26.1161
YIL017c	YIL097w	26.112
YAL016w	YGL190c	26.0617
YDR359c	YEL018w	26.0111
YGR274c	YMR005w	26.0101
YAL013w	YNL330c	25.9851
YDL150w	YPR190c	25.9737
YOR340c	YPR110c	25.9644
YDR378c	YER146w	25.9523
YDR318w	YLR315w	25.95
YER174c	YML036w	25.9498
YDR308c	YPR070w	25.9478
YNL330c	YPL181w	25.9456
YDR347w	YJR101w	25.9426
YDL188c	YPL152w	25.9412
YNL287w	YPL010w	25.9291
YCR033w	YGL194c	25.9153
YER071c	YIR003w	25.902
YGR156w	YNL222w	25.8717
YDR404c	YJL140w	25.8688
YCR052w	YML127w	25.862
YIL126w	YLR033w	25.8543
YML127w	YPR034w	25.8355
YBL093c	YNR010w	25.8307
YKL214c	YPL178w	25.8283
YBR146w	YDR347w	25.8202
YBR193c	YGL025c	25.817
YGR179c	YJR135c	25.8159
YJL024c	YPL195w	25.7937
YBR119w	YGR013w	25.7852
YBR251w	YJR113c	25.7848
YDL097c	YDR394w	25.7765
YDR101c	YJL122w	25.7726
YDR363w-a	YFR004w	25.7704
YDR404c	YGR186w	25.7581
YCR002c	YDL225w	25.7481
YHR069c	YNL232w	25.7213
YGR165w	YIL093c	25.718
YKR002w	YPR107c	25.7
YBR251w	YGR165w	25.6926
YEL003w	YLR200w	25.6838
YGL237c	YOR358w	25.6725
YGR186w	YIL021w	25.6543
YER022w	YNR010w	25.6484
YBR195c	YML102w	25.6473
YJL069c	YLR222c	25.6428
YER094c	YGR253c	25.6268
YDR308c	YGL025c	25.6226
YMR005w	YMR227c	25.6186
YBL071w-a	YKL191w	25.6172
YOL005c	YOR151c	25.6167
YGR275w	YIL126w	25.6154
YBL046w	YNL201c	25.6144
YDR363w-a	YOR117w	25.5805
YER094c	YJL001w	25.5689
YFR051c	YIL076w	25.5557
YCR077c	YJL124c	25.5386
YAR007c	YNL312w	25.5293
YAL013w	YMR263w	25.5259
YMR263w	YNL097c	25.5152
YFR010w	YOR259c	25.5012
YDR363w-a	YKL145w	25.4831
YDL147w	YHR027c	25.4812
YBR198c	YDR167w	25.4704
YDL005c	YHR058c	25.4611
YDL150w	YJL011c	25.4558
YDR211w	YKR026c	25.4426
YDL097c	YHR027c	25.4413
YDL005c	YGL127c	25.4401
YDR404c	YIL021w	25.4365
YDL075w|YLR406c	YGL103w	25.4347
YBL090w	YDL045w-a	25.4198
YGR128c	YPL126w	25.4111
YBR211c	YJR135c	25.3823
YMR075w	YPR023c	25.3798
YHR058c	YPR168w	25.3769
YER094c	YPR103w	25.3725
YDL004w	YNL154c	25.3456
YDR308c	YER022w	25.3328
YER094c	YGR135w	25.3247
YMR118c	YNL154c	25.3121
YGL025c	YNR010w	25.2962
YBR198c	YDR145w	25.295
YHR019c	YMR069w	25.288
YDL147w	YOR259c	25.2833
YGL061c	YKR083c	25.2747
YJR080c	YMR069w	25.2617
YBL014c	YCL048w	25.2514
YDL147w	YDR394w	25.2356
YGR128c	YHR196w	25.2324
YDL075w|YLR406c	YGR034w	25.2318
YDR534c	YMR173w	25.2276
YJR101w	YNL306w	25.2158
YFR010w	YLR421c	25.2028
YDL097c	YGL048c	25.1843
YDL005c	YPR070w	25.1837
YBR081c	YPL254w	25.1798
YBL093c	YHR058c	25.1795
YBR071w	YOL043c	25.1775
YER094c	YGL011c	25.17
YFR004w	YLR421c	25.1681
YOR224c	YPR187w	25.1481
YLR033w	YPR034w	25.1089
YHR196w	YMR093w	25.1075
YLR357w	YMR091c	25.1059
YLR200w	YNL153c	25.1046
YIL093c	YNL306w	25.0938
YDL147w	YIL075c	25.0775
YER021w	YFR004w	25.0617
YBL093c	YBR193c	25.0378
YDR308c	YGL127c	25.0355
YDR211w	YGR083c	25.0282
YLR049c	YLR152c	25.0214
YCR052w	YGR275w	25.0097
YBL103c	YOL067c	25.0063
YML095c	YPL022w	25.0024
YER022w	YOR174w	25.0011
YGR275w	YPR034w	24.9902
YLR033w	YMR033w	24.98
YLR321c	YLR357w	24.9544
YFR010w	YGL048c	24.9367
YBR060c	YHR118c	24.9346
YDL097c	YOR259c	24.9333
YDR363w-a	YFR052w	24.9239
YLR085c	YLR385c	24.9097
YGL079w	YNL086w	24.9067
YBL092w	YHR029c	24.8976
YBR257w	YDR478w	24.8699
YJR063w	YOR340c	24.8681
YDR394w	YLR421c	24.8579
YGR165w	YNL306w	24.8543
YDL147w	YGL048c	24.8513
YCR054c	YHL009c	24.8451
YDL175c	YOL115w	24.845
YIL076w	YPL010w	24.8391
YAR002c-a	YML012w	24.8317
YER094c	YML092c	24.8204
YOR388c	YPR125w	24.8106
YDL097c	YIL075c	24.8038
YGL059w	YGR115c	24.7993
YML025c	YPL173w	24.7738
YDR238c	YFR051c	24.7718
YHR050w	YOR281c	24.7631
YDR394w	YFR010w	24.7397
YKL139w	YML112w	24.7309
YDL005c	YOR174w	24.7287
YBL090w	YMR158w	24.7286
YDR324c	YPL126w	24.706
YDR337w	YNL306w	24.7031
YDR437w	YGL044c	24.7006
YDR477w	YGL115w	24.6968
YGR275w	YLR321c	24.6874
YER092w	YOR141c	24.6789
YHR076w	YMR079w	24.6744
YEL015w	YNL118c	24.667
YML015c	YMR236w	24.6468
YGR128c	YMR093w	24.6366
YER022w	YHR058c	24.6337
YBL093c	YOR174w	24.6286
YGR005c	YJL140w	24.6269
YJL124c	YLR438c-a	24.6201
YGR103w	YOR272w	24.6196
YGL048c	YLR421c	24.6114
YER094c	YMR314w	24.5948
YER021w	YFR052w	24.5871
YDR494w	YER050c	24.5861
YKL059c	YPR107c	24.5637
YGL079w	YKL061w	24.5366
YCL008c	YLR119w	24.527
YNL330c	YOL004w	24.5125
YBR154c	YOR210w	24.5052
YDR349c	YLR430w	24.4986
YIL021w	YJL140w	24.4984
YDL134c	YDL188c	24.4787
YFR004w	YPR108w	24.4588
YLR079w	YPR120c	24.4357
YDL082w	YDR471w	24.4276
YGL128c	YLR424w	24.4269
YHR081w	YOL021c	24.4204
YDL082w	YGR034w	24.4161
YDR534c	YLR295c	24.4137
YER022w	YGL025c	24.4092
YDR145w	YPL011c	24.3971
YLR033w	YLR321c	24.3969
YGL025c	YGL127c	24.3892
YDR363w-a	YDR394w	24.3882
YCR052w	YLR357w	24.3852
YOL051w	YPR070w	24.3807
YDR449c	YJL069c	24.3604
YJR093c	YNL222w	24.3509
YBR193c	YOL051w	24.3505
YOR174w	YPR070w	24.3423
YML015c	YMR005w	24.3381
YJL148w	YOR340c	24.3375
YDR359c	YNL107w	24.2959
YBL045c	YPR191w	24.2906
YGL061c	YGR113w	24.2706
YCR071c	YGR076c	24.266
YGR074w	YLR275w	24.258
YDR280w	YHR069c	24.2565
YDR306c	YML055w	24.2151
YGL227w	YIL097w	24.1964
YDR156w	YPR110c	24.1716
YCR002c	YJR076c	24.1476
YDR308c	YOL051w	24.1454
YDR337w	YKL155c	24.1377
YER050c	YNL137c	24.1305
YBR105c	YMR135c	24.1292
YAL007c	YML012w	24.1237
YDL082w	YOL127w	24.0947
YER021w	YHR200w	24.0935
YDR201w	YGR113w	24.0881
YGL127c	YPR070w	24.0492
YFR010w	YHR200w	24.0425
YJL176c	YNR023w	24.0414
YER021w	YPR108w	24.0368
YER092w	YGL150c	24.0355
YOR039w	YOR061w	24.0329
YFR037c	YGR275w	24.0073
YDR462w	YNL252c	23.9987
YBR119w	YML046w	23.9915
YDR398w	YPL126w	23.9881
YDR374c	YNL001w	23.9697
YHR027c	YLR421c	23.9612
YHR134w	YPL147w	23.949
YDR449c	YLR129w	23.9424
YKL138c-a	YKR037c	23.9404
YDR469w	YPL138c	23.9337
YDL134c	YGL190c	23.9278
YBR257w	YNL221c	23.9252
YJL011c	YPR190c	23.9167
YHR081w	YNR024w	23.9156
YGR005c	YOR151c	23.9121
YBR251w	YDR175c	23.8799
YDL026w	YLL016w|YLL017w	23.8739
YGR156w	YJR093c	23.857
YGL019w	YOR039w	23.8566
YER029c	YGR074w	23.8506
YGR276c	YOL122c	23.8416
YNR010w	YOL051w	23.8324
YLR421c	YOR261c	23.8148
YKL017c	YLR271w	23.811
YGR083c	YKR026c	23.8065
YDR427w	YLR421c	23.8045
YER020w	YOR211c	23.7909
YBR198c	YGR274c	23.7811
YGL070c	YOR151c	23.7787
YDR394w	YER021w	23.7707
YBR146w	YDR041w	23.77
YAL043c	YGR156w	23.7384
YBR060c	YML065w	23.7154
YDL150w	YOR207c	23.7123
YML062c	YNL139c	23.7113
YBR103w	YGL194c	23.7049
YML127w	YMR033w	23.6907
YNL236w	YOL135c	23.6883
YBR123c	YOR110w	23.6831
YMR227c	YPL011c	23.6792
YGR158c	YGR195w	23.679
YGR079w	YPL030w	23.6789
YLR321c	YML127w	23.6743
YDR398w	YMR093w	23.667
YFR029w	YMR250w	23.6607
YDL007w	YDR363w-a	23.6487
YDR513w	YEL002c	23.6475
YIL084c	YNL330c	23.6212
YDL140c	YOL005c	23.6044
YML102w	YPR018w	23.5895
YDR211w	YLR291c	23.5781
YDR471w	YGL103w	23.5744
YNL113w	YOR340c	23.5598
YDL147w	YLR421c	23.5523
YOR341w	YPR110c	23.5349
YAR003w	YLR015w	23.5325
YJR065c	YLR370c	23.518
YGR262c	YML036w	23.5097
YBR154c	YIL021w	23.5015
YMR268c	YOL029c	23.4871
YNR010w	YPR070w	23.4855
YDR190c	YER092w	23.4743
YML065w	YPR162c	23.4568
YDR534c	YKL113c	23.4463
YDR450w|YML026c	YNL067w	23.4434
YIL112w	YKR029c	23.4392
YAL013w	YIL084c	23.4318
YDR041w	YGR165w	23.431
YHR118c	YML065w	23.3894
YER021w	YGL048c	23.3887
YIL021w	YOR151c	23.3773
YDR156w	YOR340c	23.3738
YFR037c	YLR357w	23.3681
YIL061c	YML046w	23.3619
YGL103w	YGR034w	23.3588
YER146w	YNL147w	23.355
YDR201w	YKR083c	23.3346
YDR460w	YPR056w	23.3319
YAL016w	YDL188c	23.3308
YDL082w	YGL103w	23.3125
YBL093c	YGL025c	23.3037
YBR193c	YPR070w	23.2996
YHR058c	YOL051w	23.2922
YNL137c	YPL118w	23.2902
YEL018w	YNL107w	23.2872
YNL107w	YNL136w	23.285
YBR175w	YPL138c	23.2765
YER021w	YKL145w	23.2686
YDL097c	YLR421c	23.2633
YER021w	YOR117w	23.2549
YLR418c	YOR123c	23.2537
YGR156w	YKR002w	23.2474
YFR036w	YKL022c	23.2307
YGL025c	YHR058c	23.2306
YFR010w	YHR027c	23.2253
YKL012w	YML046w	23.2116
YML127w	YMR091c	23.2077
YIL126w	YLR357w	23.1803
YBL093c	YPR070w	23.1755
YJR022w	YNL147w	23.1659
YJR082c	YNL136w	23.1621
YDL136w|YDL191w	YDR471w	23.1527
YAL007c	YAR002c-a	23.1481
YHR081w	YOR001w	23.1374
YOR210w	YOR224c	23.1329
YGR076c	YPL173w	23.1001
YNL107w	YOR244w	23.0935
YLR222c	YLR409c	23.0873
YLR385c	YNL107w	23.0836
YPR070w	YPR168w	23.0836
YBR154c	YOR224c	23.0671
YJL069c	YLR129w	23.0656
YJL081c	YNL107w	23.064
YDL075w|YLR406c	YDL082w	23.061
YLR033w	YML127w	23.042
YLR408c	YNL086w	23.0371
YBR251w	YIL093c	23.0331
YBR146w	YER050c	23.0234
YFR010w	YOR261c	23.0234
YBR095c	YIL084c	23.0195
YER094c	YOR362c	23.0126
YBR279w	YOL145c	23.0013
YDL087c	YLR298c	22.9838
YBR211c	YDR318w	22.9794
YDR449c	YLR409c	22.9773
YFR010w	YFR052w	22.9747
YJL148w	YPR110c	22.9609
YLL004w	YML065w	22.959
YKL144c	YKR025w	22.9529
YDR471w	YOL127w	22.9454
YDL082w	YDL136w|YDL191w	22.9382
YDR045c	YPR190c	22.9236
YGL025c	YOL051w	22.8949
YPR110c	YPR187w	22.892
YGR186w	YJL140w	22.8911
YBR193c	YMR112c	22.8874
YGR002c	YNL107w	22.8578
YOR341w	YPR010c	22.8531
YDL082w	YDR064w	22.8479
YLR357w	YPR034w	22.8432
YBR251w	YNL306w	22.8212
YDR156w	YOR341w	22.8154
YML071c	YNL041c	22.7998
YHR118c	YPR162c	22.7987
YGR165w	YNL137c	22.7962
YGR104c	YHR058c	22.7847
YDR429c	YMR146c	22.7672
YBR095c	YNL330c	22.7625
YDR394w	YPR108w	22.7602
YBL093c	YDL005c	22.7461
YOL004w	YPL139c	22.7413
YER021w	YOR261c	22.7244
YER022w	YMR112c	22.7227
YGR158c	YOL021c	22.7215
YGL025c	YPR070w	22.7128
YDL005c	YPR168w	22.7067
YDR211w	YER025w	22.6908
YAL043c	YDR195w	22.6678
YCR002c	YDL026w	22.6629
YBR253w	YHR058c	22.6599
YHR058c	YMR112c	22.6571
YER018c	YOL069w	22.6509
YDR237w	YNL252c	22.6412
YBL084c	YGL240w	22.6383
YJL173c	YNL312w	22.6248
YHR069c	YHR081w	22.623
YGL086w	YJL030w	22.6224
YJR063w	YOR341w	22.615
YER081w	YIL074c	22.5919
YDR299w	YER127w	22.5705
YBR103w	YKR029c	22.5457
YGL244w	YOL145c	22.5425
YGL133w	YJL065c	22.5405
YBR154c	YOL005c	22.521
YDL136w|YDL191w	YGL103w	22.51
YBR188c	YMR213w	22.5095
YBR258c	YLR015w	22.509
YGR034w	YNL302c	22.5083
YNL118c	YOL149w	22.4818
YNL232w	YOR076c	22.4806
YER021w	YOR259c	22.4616
YMR005w	YPL011c	22.4536
YML015c	YPL011c	22.4472
YDR045c	YJL011c	22.4453
YDR237w	YDR462w	22.4339
YKR026c	YLR291c	22.4151
YDR280w	YOL021c	22.4116
YMR112c	YNR010w	22.3898
YLR357w	YMR033w	22.3791
YCR020w-b	YGR275w	22.3722
YKL061w	YLR408c	22.3605
YGR254w	YHR174w	22.3454
YDL005c	YOL051w	22.34
YJR101w	YNL137c	22.3392
YDR064w	YDR471w	22.3373
YER112w	YJL124c	22.3305
YIL093c	YMR188c	22.3251
YGR156w	YPR107c	22.3207
YER022w	YPR168w	22.3053
YHR081w	YOL142w	22.2842
YMR049c	YOR272w	22.277
YBR233w-a	YKR083c	22.2703
YDL145c	YFR051c	22.2646
YNL284c	YPL173w	22.2617
YGR275w	YMR091c	22.2612
YBR087w	YJR068w	22.2608
YBR081c	YDR448w	22.2602
YHR187w	YPL086c	22.2426
YDR347w	YNL137c	22.2407
YBL090w	YJR113c	22.2361
YDR449c	YLR222c	22.2122
YGR156w	YKL059c	22.2118
YDR363w-a	YOR259c	22.2112
YBL093c	YER022w	22.2052
YGR083c	YLR291c	22.2003
YFR051c	YNL287w	22.1935
YBR095c	YPL181w	22.1844
YJL069c	YLR409c	22.178
YDR280w	YNL232w	22.1719
YDL145c	YPL010w	22.1717
YGR165w	YJR101w	22.1661
YOL145c	YOR123c	22.1579
YOL038w	YOR157c	22.1443
YDR289c	YGL246c	22.1337
YJL001w	YOR157c	22.1236
YGL213c	YLR398c	22.1208
YDR363w-a	YHR200w	22.1133
YDR211w	YOR260w	22.1111
YDR054c	YOL133w	22.1061
YBR146w	YGR165w	22.0952
YKR002w	YLR277c	22.095
YHR200w	YPR108w	22.0942
YJL011c	YOR207c	22.0871
YBR181c|YPL090c	YOL127w	22.0787
YBR146w	YNL137c	22.0761
YER021w	YHR027c	22.0694
YNL097c	YNL330c	22.0682
YJR113c	YMR188c	22.0642
YDR378c	YLR438c-a	22.0628
YOR117w	YPR108w	22.0575
YDR195w	YKL018w	22.0491
YDL140c	YGL070c	22.0428
YHR041c	YMR112c	22.0375
YDR404c	YOR151c	22.0282
YDR337w	YJR101w	22.0042
YDR322w	YNL252c	22.0033
YOR210w	YPR187w	21.9917
YKR025w	YPR190c	21.988
YBL093c	YOL051w	21.9749
YLL004w	YPR162c	21.974
YGR074w	YPR182w	21.9488
YDR392w	YMR223w	21.9465
YGR142w	YMR009w	21.9433
YLR383w	YNR063w	21.9381
YGL129c	YGR165w	21.932
YBR198c	YMR227c	21.9257
YDR012w	YGR148c	21.9248
YOL051w	YPR168w	21.9228
YHR098c	YJL112w	21.9132
YMR146c	YPR041w	21.909
YBR126c	YML100w	21.8925
YDR494w	YPL013c	21.8712
YBL071w-a	YIL103w	21.8643
YGR158c	YOL142w	21.8612
YKL012w	YLR275w	21.8598
YKR002w	YNL317w	21.859
YDR337w	YIL093c	21.8582
YAL027w	YPL022w	21.8565
YGR063c	YML010w	21.8535
YDR429c	YNL244c	21.8508
YBR272c	YPR113w	21.8489
YDR064w	YGL103w	21.84
YMR263w	YPL139c	21.8322
YDR064w	YGR034w	21.8004
YGL112c	YMR227c	21.7968
YOL005c	YOR224c	21.796
YJL179w	YLR200w	21.7911
YJL162c	YOL095c	21.7906
YJL127c	YOL047c	21.784
YDL004w	YMR173w	21.7664
YDL147w	YDR363w-a	21.766
YGL027c	YMR250w	21.7506
YER022w	YPR070w	21.7444
YDR363w-a	YGL048c	21.7285
YMR118c	YMR173w	21.7193
YDR064w	YOL127w	21.7185
YER022w	YOL051w	21.7174
YDR120c	YPL253c	21.7106
YAL043c	YKL059c	21.7062
YKR008w	YLR321c	21.7011
YIL143c	YMR300c	21.6993
YKL154w	YKR016w	21.6993
YER012w	YOR157c	21.6982
YBR198c	YPL011c	21.6965
YGL103w	YOL127w	21.6887
YKL167c	YPL173w	21.6853
YAL013w	YBR095c	21.6718
YBR146w	YJR101w	21.6712
YCR020w-b	YLR357w	21.6689
YLR078c	YOR272w	21.6614
YGL025c	YPR168w	21.657
YGL027c	YLR271w	21.6559
YDR322w	YDR462w	21.6549
YGR076c	YLR439w	21.6521
YEL018w	YJR082c	21.6471
YKL059c	YNL222w	21.6383
YNL248c	YPR110c	21.6372
YDL097c	YPR108w	21.6371
YBR004c	YGL004c	21.6318
YBL041w	YER094c	21.6287
YGL105w	YGR264c	21.6229
YFR004w	YFR010w	21.6218
YAR015w	YGR028w	21.6156
YDR238c	YPL010w	21.6112
YJR109c	YOR303w	21.6041
YCR071c	YMR024w	21.6028
YKR058w	YOL156w	21.6028
YOR340c	YPR010c	21.5942
YOR261c	YPR108w	21.5922
YGR275w	YLR033w	21.5898
YDL147w	YER021w	21.5834
YDL115c	YIL021w	21.58
YFR052w	YPR108w	21.577
YOL051w	YOR174w	21.5665
YBR167c	YLR145w	21.5515
YHR090c	YJR082c	21.5475
YBL027w|YBR084c-a	YDL082w	21.5325
YBR081c	YCL010c	21.5306
YER094c	YFR050c	21.5222
YDR145w	YMR005w	21.5164
YBR095c	YNL097c	21.516
YBR131w	YIL046w	21.4815
YDL185w	YGR020c	21.472
YNL248c	YOR340c	21.4611
YLR052w	YOR141c	21.4586
YDR347w	YIL093c	21.45
YDR156w	YJL148w	21.4449
YKL145w	YPR108w	21.4334
YPR010c	YPR110c	21.43
YMR117c	YOL069w	21.4279
YGR104c	YHR041c	21.4217
YGL112c	YPL011c	21.4212
YBR119w	YGR074w	21.4206
YJR101w	YMR188c	21.418
YJL011c	YKR025w	21.4103
YBR193c	YBR253w	21.3936
YMR093w	YPL126w	21.3833
YER127w	YGR145w	21.3766
YDR318w	YGR179c	21.3702
YDR363w-a	YIL075c	21.3685
YGL227w	YIL017c	21.3674
YDR334w	YLR085c	21.3667
YGR086c	YPL004c	21.3612
YDL075w|YLR406c	YOL127w	21.3459
YLR319c	YOR304c-a	21.3269
YNL113w	YOR341w	21.3268
YDR363w-a	YHR027c	21.3259
YDL150w	YDR045c	21.32
YDR280w	YOR001w	21.3151
YGR129w	YJR050w	21.3127
YDL082w	YGR027c	21.3082
YBR060c	YPR162c	21.3061
YLR295c	YMR118c	21.303
YDR427w	YFR010w	21.3019
YER025w	YGR083c	21.3011
YGL061c	YKL138c-a	21.2998
YBR119w	YPR182w	21.2976
YER133w	YMR311c	21.2934
YDR363w-a	YDR427w	21.2885
YBR233w-a	YGL061c	21.2884
YDL029w	YLR370c	21.2683
YDL040c	YOR253w	21.2653
YDR347w	YJR113c	21.2515
YCR063w	YLR016c	21.2476
YBL093c	YGL127c	21.243
YJR067c	YNL260c	21.2391
YDR179c	YOL117w	21.238
YDR318w	YJR135c	21.2323
YDR195w	YNL222w	21.2289
YDR167w	YGR274c	21.2247
YDR347w	YGR165w	21.2129
YJL140w	YOR151c	21.2106
YKL167c	YML025c	21.2095
YGR252w	YPL047w	21.2062
YFL024c	YHR090c	21.201
YDR308c	YMR112c	21.1948
YBR081c	YMR223w	21.1909
YBR101c	YPL051w	21.1735
YCR020c-a	YEL053c	21.1701
YBL035c	YNL102w	21.1618
YDR280w	YOR076c	21.1534
YGL194c	YIL112w	21.1463
YKL059c	YLR277c	21.1423
YAR075w	YHR216w	21.1277
YGR034w	YOL127w	21.1183
YBR188c	YJR050w	21.1149
YER112w	YLR438c-a	21.1133
YER029c	YLR147c	21.1078
YNL104c	YOR108w	21.1025
YGL127c	YNR010w	21.0746
YDR378c	YNL147w	21.072
YDL045w-a	YJR113c	21.0615
YDR167w	YPL254w	21.0472
YDR337w	YDR347w	21.0397
YPL139c	YPL181w	21.031
YJL177w	YKL180w	21.0259
YDL097c	YER021w	21.0252
YDR156w	YNL113w	21.0242
YDR429c	YPR041w	21.02
YBR135w	YLR079w	20.994
YAL007c	YGL200c	20.992
YOL040c	YOL127w	20.9866
YAL043c	YJR093c	20.9833
YHR069c	YOR076c	20.969
YKL214c	YMR125w	20.9623
YDL007w	YER021w	20.9605
YCL048w	YCR024c	20.9587
YGR275w	YLR357w	20.9528
YDR482c	YGL174w	20.9392
YBL014c	YCR024c	20.9379
YDR427w	YER021w	20.9332
YDL004w	YLR295c	20.9321
YDR252w	YJR011c	20.9185
YGR200c	YHR187w	20.8946
YLR033w	YLR357w	20.8911
YDR195w	YKL059c	20.87
YBR251w	YJR101w	20.8652
YDR156w	YPR010c	20.8638
YNL137c	YPL013c	20.8592
YBR154c	YGL070c	20.8558
YBR060c	YNL261w	20.8555
YGR274c	YML015c	20.8015
YEL018w	YOR244w	20.8006
YDR448w	YPL254w	20.7799
YGR165w	YKL155c	20.7786
YDR427w	YPR108w	20.7676
YGL150c	YLR052w	20.7647
YJR063w	YNL113w	20.7605
YDL140c	YDR404c	20.754
YGR084c	YGR215w	20.7522
YJR113c	YKL155c	20.7429
YBR181c|YPL090c	YGR034w	20.7358
YJR059w	YPL122c	20.7322
YBR167c	YHR062c	20.7321
YDL188c	YGL190c	20.7279
YFL024c	YOR244w	20.7237
YBR198c	YMR236w	20.7218
YJL124c	YNL147w	20.7213
YGL127c	YPR168w	20.7186
YBR231c	YLR085c	20.7181
YBR081c	YGL112c	20.7163
YDL002c	YFL013c	20.7111
YBL026w	YJR022w	20.7059
YGR083c	YOR260w	20.7038
YER021w	YIL075c	20.7007
YAL013w	YPL139c	20.6888
YER177w	YNR047w	20.6878
YBL027w|YBR084c-a	YGR034w	20.6786
YGR027c	YOL040c	20.6754
YGL025c	YHR041c	20.6729
YGR074w	YKL012w	20.6654
YGR186w	YOR151c	20.6608
YBR289w	YNR023w	20.6571
YKL028w	YKR062w	20.6399
YJR063w	YPR010c	20.6315
YDL087c	YIL061c	20.6132
YGR220c	YPL173w	20.6107
YBL093c	YMR112c	20.6058
YMR263w	YOL004w	20.5951
YBL090w	YDR175c	20.5934
YBR081c	YOL148c	20.5908
YDL115c	YDR404c	20.5869
YDR448w	YOL148c	20.586
YBR193c	YHR041c	20.5825
YGR027c	YGR034w	20.5743
YDL140c	YGR005c	20.5701
YDR494w	YHL004w	20.5676
YDR195w	YPR107c	20.5524
YDL147w	YPR108w	20.5514
YGR148c	YLR325c	20.5464
YDR471w	YGR034w	20.5456
YER022w	YHR041c	20.544
YIL061c	YLR298c	20.5376
YJL148w	YNL248c	20.5247
YHR090c	YJL081c	20.5173
YDR280w	YOL142w	20.5144
YDR045c	YKR025w	20.5067
YGL127c	YOR174w	20.4981
YDR404c	YOR210w	20.4966
YER074w|YIL069c	YOL040c	20.4848
YDR190c	YLR052w	20.4829
YBL027w|YBR084c-a	YMR194w	20.4749
YJL148w	YOR341w	20.4745
YKL088w	YKR072c	20.4472
YDL083c|YMR143w	YDR447c	20.4399
YGR095c	YOR076c	20.4334
YBR221c	YNL071w	20.4163
YDR175c	YMR188c	20.4088
YGL174w	YOR319w	20.4004
YML092c	YOR157c	20.3946
YFL013c	YLR052w	20.392
YMR236w	YPL011c	20.3893
YHR187w	YLR384c	20.3804
YKL113c	YMR118c	20.378
YNL232w	YOL021c	20.3778
YBR193c	YGL127c	20.3776
YDR382w	YOL127w	20.3768
YBR119w	YLR147c	20.3693
YGR005c	YOR224c	20.3642
YBR267w	YKR048c	20.3586
YBR195c	YPR018w	20.3572
YGL025c	YOR174w	20.3569
YER146w	YJR022w	20.353
YLR315w	YPR046w	20.3473
YDL004w	YKL113c	20.341
YBL027w|YBR084c-a	YDR471w	20.3369
YNL097c	YPL181w	20.3296
YHR159w	YLR022c	20.3267
YGL137w	YPL010w	20.3179
YDL075w|YLR406c	YGR027c	20.3157
YDL136w|YDL191w	YDR447c	20.3143
YMR193w	YPL173w	20.3131
YGL070c	YOR210w	20.311
YGL045w	YLR119w	20.3076
YOL005c	YOR210w	20.298
YHR119w	YPL138c	20.2979
YBR258c	YHR119w	20.2977
YGR074w	YLR147c	20.2977
YBR021w	YHR160c	20.2963
YGR005c	YOR210w	20.2769
YER022w	YGL127c	20.2762
YBR193c	YNL236w	20.2755
YNR003c	YPR190c	20.2728
YJR113c	YMR158w	20.2719
YGR179c	YPR046w	20.2687
YDR156w	YNL248c	20.2673
YFR051c	YGL137w	20.2667
YDL156w	YGL003c	20.2651
YER050c	YHL004w	20.2622
YDR150w	YFL017c	20.258
YEL018w	YFL024c	20.2536
YJR068w	YNL290w	20.2518
YDR363w-a	YFR010w	20.2413
YMR146c	YNL244c	20.2225
YGR165w	YMR158w	20.2201
YBL041w	YOR157c	20.2172
YDR190c	YOR141c	20.215
YDR471w	YJL177w	20.2061
YER022w	YNL236w	20.2022
YJR135c	YPR046w	20.1999
YDR176w	YPL254w	20.1988
YGR027c	YOL127w	20.192
YDR041w	YER050c	20.1868
YHR027c	YPR108w	20.1787
YKL217w	YOR348c	20.1752
YGL025c	YMR112c	20.1679
YDR152w	YGR173w	20.1636
YDL005c	YHR041c	20.1506
YMR112c	YPR168w	20.1389
YDL080c	YDR321w	20.1383
YDR145w	YMR227c	20.132
YLR357w	YML127w	20.131
YGL025c	YGR104c	20.1299
YFL024c	YNL107w	20.1288
YDR145w	YGL066w	20.1286
YBR146w	YPL013c	20.126
YDL140c	YIL021w	20.1239
YMR303c	YOL086c	20.115
YGL043w	YOL005c	20.1145
YMR188c	YNL306w	20.1115
YDR195w	YJR093c	20.108
YJL148w	YPR010c	20.0957
YDL082w	YDR447c	20.0955
YGL043w	YGL070c	20.0947
YGR074w	YIL061c	20.0816
YEL032w	YOR155c	20.0752
YDR347w	YNL306w	20.0601
YDL115c	YGL070c	20.0568
YBR181c|YPL090c	YGL103w	20.0502
YLR448w	YML073c	20.0432
YMR223w	YPL047w	20.0384
YBR193c	YGR104c	20.0176
YDL115c	YOL005c	20.0166
YNR024w	YOL021c	20.013
YIL071c	YOL140w	20.0127
YDR337w	YMR158w	20.0044
YDR534c	YOL109w	19.9973
YGL103w	YNL302c	19.993
YDL075w|YLR406c	YDR064w	19.9892
YOR259c	YPR108w	19.9813
YGR002c	YNL136w	19.9747
YCR057c	YLR129w	19.9706
YDL185w	YHR039c-a	19.9705
YDL082w	YNL302c	19.9658
YGL151w	YOL135c	19.9648
YGL028c	YPL006w	19.9531
YGL070c	YOR224c	19.9527
YGR271c-a	YNR038w	19.95
YML025c	YMR193w	19.9449
YGL070c	YML010w	19.9399
YBR181c|YPL090c	YOL040c	19.9356
YDR064w	YOL040c	19.933
YGR074w	YOR159c	19.9279
YDL105w	YEL019c	19.9203
YBR181c|YPL090c	YDR064w	19.9189
YEL051w	YGR020c	19.9126
YGL127c	YHR058c	19.9093
YJR082c	YOR244w	19.909
YBR181c|YPL090c	YDR471w	19.9065
YBR215w	YOR038c	19.9013
YBR060c	YLL004w	19.8968
YML001w	YOL034w	19.8936
YOR210w	YPR110c	19.8932
YBR251w	YDR337w	19.8912
YDL097c	YDR363w-a	19.8789
YBR081c	YDR392w	19.8779
YDL082w	YER074w|YIL069c	19.8763
YMR075w	YNL330c	19.8603
YIL021w	YOR210w	19.8578
YCR071c	YPL173w	19.8388
YBL027w|YBR084c-a	YDR447c	19.8347
YDL075w|YLR406c	YOL040c	19.8335
YOR207c	YPR190c	19.8231
YIL084c	YNL097c	19.8229
YGR034w	YNL096c	19.8199
YDR118w	YHR166c	19.8008
YKL190w	YML057w	19.8006
YFL013c	YGL150c	19.7996
YOR078w	YPR137w	19.7683
YDR447c	YGR034w	19.7627
YBL026w	YMR268c	19.7556
YOL004w	YPL181w	19.7498
YKR008w	YMR091c	19.7345
YDL136w|YDL191w	YGR034w	19.7312
YBR167c	YNL221c	19.7287
YDR528w	YHR062c	19.7129
YGL150c	YOR141c	19.7108
YDR478w	YNL221c	19.7103
YDR175c	YDR347w	19.7058
YDL140c	YJL140w	19.7022
YAR003w	YBR258c	19.6998
YHR062c	YNL221c	19.6925
YDR359c	YOR244w	19.6912
YDL005c	YMR112c	19.6875
YDL136w|YDL191w	YOL127w	19.6862
YBR154c	YPR110c	19.6791
YBL038w	YKR006c	19.678
YIL035c	YOR061w	19.673
YFR050c	YOR157c	19.6705
YGL200c	YML012w	19.6644
YCR057c	YDR449c	19.6637
YBR181c|YPL090c	YDL082w	19.6602
YDR064w	YGR027c	19.655
YGL129c	YNL137c	19.6364
YDR363w-a	YER021w	19.634
YKR026c	YOR260w	19.6318
YJL068c	YJL187c	19.6057
YLR085c	YML041c	19.6047
YOL021c	YOL142w	19.6042
YDR041w	YNL137c	19.5957
YIL103w	YKL191w	19.5895
YGL048c	YPR108w	19.5888
YDL147w	YFR010w	19.5826
YHR118c	YLL004w	19.5803
YDR041w	YJR113c	19.5796
YHR196w	YPL126w	19.5783
YDL140c	YOR151c	19.5772
YKL012w	YLR147c	19.568
YDR190c	YJL081c	19.5586
YDR405w	YNL284c	19.5581
YDL100c	YER083c	19.5579
YHL004w	YJR113c	19.5487
YDR064w	YNL302c	19.5442
YDL087c	YML046w	19.5414
YDR447c	YER074w|YIL069c	19.5341
YDR447c	YOL040c	19.5334
YGR158c	YHR069c	19.5328
YDL005c	YGR104c	19.5218
YLR291c	YOR260w	19.5172
YDR362c	YOR110w	19.5093
YLR147c	YLR275w	19.5076
YER074w|YIL069c	YGR034w	19.5045
YDL075w|YLR406c	YDR471w	19.5033
YDL045w-a	YDR175c	19.5029
YBR231c	YDR190c	19.5004
YMR173w	YNL154c	19.4986
YBR031w	YDL075w|YLR406c	19.49
YDL045w-a	YMR158w	19.4899
YER021w	YLR421c	19.4865
YIL097w	YMR135c	19.4841
YDL082w	YOL040c	19.474
YCR077c	YER146w	19.4667
YGR084c	YPL013c	19.4632
YOR157c	YOR362c	19.461
YDR471w	YMR194w	19.4609
YGR165w	YHL004w	19.46
YEL002c	YGR132c	19.4577
YDR041w	YDR337w	19.4564
YNL244c	YPR041w	19.4553
YLR098c	YPR048w	19.451
YER029c	YPR182w	19.4486
YGR034w	YMR194w	19.4416
YBR154c	YGR005c	19.4373
YBR257w	YLR145w	19.4127
YDR288w	YEL019c	19.4084
YBL027w|YBR084c-a	YGL103w	19.4065
YBL026w	YNL147w	19.3974
YBR251w	YDR347w	19.3946
YDL075w|YLR406c	YNL096c	19.3922
YLR147c	YPR182w	19.3922
YHR081w	YNL232w	19.3858
YLR438c-a	YMR268c	19.3835
YGL151w	YNL236w	19.374
YDL075w|YLR406c	YDR447c	19.3738
YML069w	YOL054w	19.3725
YOR069w	YOR132w	19.3725
YDL082w	YNL096c	19.3721
YLR315w	YPL018w	19.3709
YMR009w	YPR006c	19.3635
YGL112c	YPL254w	19.3591
YDR167w	YDR448w	19.3552
YCL039w	YNL279w	19.3426
YDR347w	YOR158w	19.3407
YER173w	YPR145w	19.3389
YNR024w	YOR001w	19.3332
YDL075w|YLR406c	YNL302c	19.3193
YIL169c	YOR388c	19.3082
YDR175c	YKL155c	19.3054
YBL027w|YBR084c-a	YDL136w|YDL191w	19.2933
YIL144w	YOL069w	19.2869
YKL122c	YPL210c	19.2842
YGL112c	YMR005w	19.2829
YHR012w	YOR069w	19.2768
YMR314w	YOR157c	19.2709
YDR045c	YNL151c	19.2636
YBL030c	YGL108c	19.2598
YBR253w	YDR308c	19.2512
YNL136w	YOR244w	19.2398
YBL027w|YBR084c-a	YDL075w|YLR406c	19.2386
YFR031c-a|YIL018w	YMR242c|YOR312c	19.2357
YER074w|YIL069c	YGL103w	19.2284
YER127w	YHR065c	19.2134
YCR020w-b	YKR008w	19.2091
YOL148c	YPL254w	19.1995
YDL115c	YJL140w	19.1927
YMR194w	YOL127w	19.1871
YDR471w	YGR027c	19.1857
YGR179c	YPL018w	19.1846
YDR404c	YOR224c	19.1834
YGR252w	YPL254w	19.1753
YMR105c	YOR211c	19.1669
YGR047c	YOR110w	19.1571
YDR145w	YML015c	19.1512
YDR494w	YGR165w	19.1509
YJR125c	YPR075c	19.136
YDR369c	YMR224c	19.1345
YNL113w	YNL248c	19.1319
YER050c	YPL118w	19.128
YBR257w	YNL282w	19.1089
YIL150c	YKL098w	19.1071
YGL227w	YMR135c	19.1069
YDR460w	YLR005w	19.0992
YGL129c	YJR101w	19.0961
YBR198c	YMR005w	19.089
YDL150w	YNL151c	19.0849
YBR146w	YGL129c	19.0722
YGL103w	YJL177w	19.0698
YAL034w-a	YJR112w	19.0689
YDL150w	YPR110c	19.0671
YJL140w	YML010w	19.0606
YMR112c	YOL051w	19.058
YDR359c	YJR082c	19.0536
YNL317w	YPR107c	19.0495
YDR334w	YDR485c	19.0463
YBR031w	YMR242c|YOR312c	19.0441
YJL155c	YLR345w	19.0404
YDL097c	YFR010w	19.0394
YHR107c	YJR076c	19.0335
YGR158c	YNL232w	19.0303
YDR534c	YKL046c	19.0223
YDL150w	YKL144c	19.0207
YGL103w	YNL096c	19.0126
YDR447c	YOL127w	19.0091
YBR031w	YDR471w	19.0037
YOR159c	YPR182w	19.0037
YDL136w|YDL191w	YJL177w	19.0028
YDR195w	YKR002w	19.0014
YDL145c	YDR238c	18.9998
YML015c	YMR227c	18.9984
YER050c	YGR165w	18.9979
YDR041w	YDR347w	18.9948
YJR032w	YNL253w	18.9855
YDR016c	YKL138c-a	18.9633
YBR081c	YDR167w	18.9632
YKR022c	YLR424w	18.9604
YDR092w	YMR140w	18.9583
YBR156c	YJR089w	18.9557
YIL061c	YLR275w	18.9547
YDR041w	YJR101w	18.9526
YGR215w	YHL004w	18.9469
YNL151c	YOR207c	18.9365
YKR089c	YPL218w	18.9326
YDR075w	YDR173c	18.9316
YDR022c	YLR423c	18.9284
YDL111c	YGR158c	18.9161
YJL177w	YLR287c-a|YOR182c	18.9073
YMR216c	YOR363c	18.9045
YLR295c	YNL154c	18.9022
YAL015c	YKL057c	18.8963
YER074w|YIL069c	YOL127w	18.8934
YDR175c	YMR158w	18.8925
YDL007w	YPR108w	18.8908
YJR068w	YOL094c	18.8895
YGR274c	YMR236w	18.8872
YAL043c	YNL222w	18.884
YFL034w	YHL019c	18.8798
YBR154c	YDR404c	18.8761
YDR471w	YOL040c	18.8743
YDR450w|YML026c	YLR029c	18.8737
YIL022w	YJL122w	18.8725
YPR111w	YPR128c	18.8651
YBL092w	YGL103w	18.8602
YDL074c	YPL055c	18.8573
YKR002w	YNL222w	18.854
YDR450w|YML026c	YLR075w	18.8517
YJL148w	YNL113w	18.8473
YER083c	YLR136c	18.8434
YDR359c	YFL024c	18.8408
YBL039c	YGL096w	18.8376
YGR253c	YOR157c	18.8362
YGL129c	YJR113c	18.8326
YOR308c	YPR178w	18.8325
YDR270w	YKR088c	18.821
YJL104w	YLR142w	18.819
YBL020w	YPR128c	18.8185
YGL112c	YMR236w	18.811
YDL111c	YNL232w	18.8106
YBR119w	YDL087c	18.8047
YGR013w	YML046w	18.8006
YBR081c	YDR176w	18.7985
YNL113w	YOR210w	18.7961
YDR270w	YDR428c	18.7918
YGR080w	YJR065c	18.7795
YDL132w	YOL133w	18.7789
YBR253w	YDL005c	18.7741
YGL043w	YGR005c	18.7727
YDR471w	YNL302c	18.7726
YKL052c	YKL138c-a	18.7693
YER149c	YLL021w	18.7678
YMR156c	YPR057w	18.7636
YER022w	YGR104c	18.7632
YCR077c	YER112w	18.7623
YDR324c	YJL109c	18.7512
YER074w|YIL069c	YGR027c	18.7466
YOL156w	YOR279c	18.7461
YDR447c	YNL096c	18.7421
YGR034w	YOL040c	18.7416
YDR176w	YMR223w	18.7358
YDL084w	YDR138w	18.7206
YER029c	YKL012w	18.7163
YDL002c	YGL150c	18.7127
YKR051w	YMR179w	18.7014
YDL075w|YLR406c	YMR194w	18.7011
YOR141c	YPL235w	18.7007
YDR327w	YPL231w	18.6995
YDL040c	YHR013c	18.6966
YGL137w	YIL076w	18.6951
YBR233w-a	YKL052c	18.692
YGL213c	YKL023w	18.6869
YKR072c	YOR054c	18.681
YBR009c|YNL030w	YPL001w	18.6769
YDR447c	YGL103w	18.6754
YGL070c	YGR063c	18.6744
YGR156w	YKL018w	18.6738
YDR337w	YGL129c	18.6714
YGL014w	YOL127w	18.6664
YHR012w	YJL154c	18.665
YDL115c	YGR005c	18.6583
YGR135w	YOR157c	18.6416
YIL021w	YOR224c	18.6357
YDR045c	YOR207c	18.6321
YAL013w	YNL097c	18.616
YDL103c	YPL265w	18.6141
YIL161w	YNL135c	18.6126
YDR052c	YDR500c	18.6125
YKR019c	YPR135w	18.6063
YBR253w	YPR168w	18.6061
YDR471w	YHL033c	18.5978
YJR082c	YNL107w	18.5973
YDR392w	YPL254w	18.5948
YBR238c	YMR027w	18.5873
YBL027w|YBR084c-a	YFR031c-a|YIL018w	18.5813
YGR002c	YHR090c	18.5787
YOR116c	YOR207c	18.5713
YGR158c	YNR024w	18.5648
YCR076c	YER094c	18.5605
YIL043c	YPL143w	18.559
YER125w	YOR138c	18.5571
YGL213c	YPR189w	18.5564
YBR257w	YHR062c	18.5517
YGR195w	YHR069c	18.5514
YPL018w	YPR046w	18.5492
YKR008w	YLR357w	18.5433
YJL148w	YJR063w	18.5421
YFL024c	YNL136w	18.5417
YNL147w	YOR308c	18.5387
YKR025w	YOR116c	18.5324
YEL051w	YHR039c-a	18.5275
YKR008w	YPR034w	18.5262
YDR473c	YOR308c	18.5206
YJR063w	YPR110c	18.5146
YNL232w	YNR024w	18.5142
YBR119w	YLR275w	18.5136
YDL075w|YLR406c	YGL014w	18.5125
YKL012w	YPR182w	18.5097
YCR033w	YKR029c	18.5081
YER092w	YPL235w	18.5058
YAL016w	YMR273c	18.4991
YDR041w	YKL155c	18.4982
YDL111c	YNR024w	18.4978
YDR064w	YER074w|YIL069c	18.4957
YHR216w	YML056c	18.4923
YGR165w	YPL118w	18.492
YHR112c	YMR020w	18.4904
YKR008w	YLR033w	18.487
YBR095c	YPL139c	18.4727
YCR052w	YKR008w	18.4723
YDL136w|YDL191w	YDR064w	18.4611
YIL093c	YNL137c	18.4586
YMR112c	YOR174w	18.4239
YBR181c|YPL090c	YDL075w|YLR406c	18.4148
YDR447c	YDR471w	18.4132
YCL008c	YGL045w	18.4104
YFL013c	YOR141c	18.4044
YGL103w	YMR194w	18.403
YBR154c	YJL140w	18.4029
YDR448w	YGL112c	18.4009
YDL082w	YJL177w	18.3983
YBR181c|YPL090c	YGR027c	18.3958
YNL251c	YPL190c	18.3944
YBL002w	YBR009c|YNL030w	18.3915
YMR075w	YPL139c	18.3881
YDR469w	YHR119w	18.3749
YKR025w	YPR110c	18.3748
YGL103w	YOL040c	18.3615
YDL043c	YOR319w	18.36
YBR031w	YFR031c-a|YIL018w	18.3598
YMR005w	YMR236w	18.3568
YFR031c-a|YIL018w	YMR194w	18.3549
YML010w	YOL005c	18.3502
YOR116c	YPR190c	18.3436
YDR404c	YGL043w	18.3395
YDR447c	YMR194w	18.3373
YBR251w	YDR041w	18.3283
YAL043c	YPR107c	18.327
YKL057c	YPL169c	18.3259
YLR005w	YPR056w	18.3165
YDR347w	YER050c	18.3128
YDL132w	YDR054c	18.31
YDL111c	YHR069c	18.3091
YJL065c	YOR304w	18.3075
YNL096c	YOL127w	18.3063
YBL002w	YBL003c	18.2957
YJR113c	YNL137c	18.2945
YDL087c	YKL012w	18.2918
YGL066w	YPL254w	18.2808
YDR190c	YLR385c	18.2764
YGR084c	YHL004w	18.2713
YDR005c	YKR025w	18.2535
YHR141c|YNL162w	YKL180w	18.2497
YBR193c	YOL135c	18.2472
YGR104c	YNR010w	18.2354
YBR198c	YPL254w	18.2309
YOR207c	YPR110c	18.2224
YDR064w	YDR447c	18.2205
YDR347w	YGL129c	18.2198
YKL012w	YLR298c	18.2186
YHR166c	YOR249c	18.198
YDR337w	YNL137c	18.1962
YER022w	YOL135c	18.1906
YBR154c	YNL113w	18.182
YDR359c	YGR002c	18.175
YDR533c	YMR322c	18.1589
YNL096c	YPR067w	18.1555
YER021w	YFR010w	18.1547
YDR382w	YDR471w	18.1503
YKL113c	YNL154c	18.1499
YDR175c	YHL004w	18.1443
YIL075c	YPR108w	18.142
YDR471w	YFR031c-a|YIL018w	18.1396
YDL017w	YDR052c	18.137
YER029c	YLR275w	18.1369
YDL136w|YDL191w	YKL180w	18.13
YDR301w	YNL317w	18.1271
YOL021c	YOR001w	18.1243
YBR253w	YOR174w	18.1232
YDR041w	YDR175c	18.1215
YHL019c	YPR029c	18.1156
YDR363w-a	YLR421c	18.1104
YLR385c	YPL235w	18.1067
YML025c	YNL252c	18.1018
YGR158c	YOR076c	18.0995
YLR129w	YLR409c	18.0982
YBR181c|YPL090c	YDR447c	18.0707
YDL075w|YLR406c	YER074w|YIL069c	18.0657
YBL091c	YDR420w	18.063
YNL096c	YNL302c	18.0609
YDR378c	YER112w	18.0535
YDR533c	YOR266w	18.0419
YDR237w	YDR322w	18.0365
YDR301w	YPR107c	18.036
YDR447c	YJL177w	18.0358
YJR104c	YMR038c	18.0351
YBR146w	YPL118w	18.0321
YBL092w	YDL136w|YDL191w	18.0171
YIL161w	YNL023c	18.0024
YGR103w	YMR049c	18.0023
YBR154c	YGR186w	17.9994
YGR120c	YPR105c	17.9988
YER025w	YKR026c	17.9913
YDR404c	YML010w	17.9893
YMR072w	YPR052c	17.9755
YJR101w	YNL081c	17.9701
YHR069c	YNR024w	17.9675
YBL027w|YBR084c-a	YOL127w	17.965
YBR211c	YPR046w	17.9639
YBR031w	YKL180w	17.9601
YDR494w	YNL137c	17.9598
YJL011c	YPR110c	17.958
YDR347w	YPL118w	17.9579
YIL084c	YOL004w	17.9538
YJR101w	YPL118w	17.95
YBR248c	YOR276w	17.9494
YDL092w	YPR088c	17.9427
YBR251w	YNL137c	17.9381
YER074w|YIL069c	YJL177w	17.9349
YDR466w	YPR084w	17.9337
YAL043c	YKL018w	17.93
YDR167w	YOL148c	17.9239
YGR180c	YJL026w	17.9151
YGL127c	YOL051w	17.908
YJR152w	YOL130w	17.9046
YDL111c	YGR195w	17.9025
YBR031w	YDL082w	17.8983
YJL081c	YPL235w	17.8967
YDL092w	YPL243w	17.8966
YDL082w	YMR194w	17.8943
YDR012w	YLR325c	17.8901
YJL011c	YOR116c	17.886
YDL045w-a	YNL306w	17.885
YDL111c	YOR076c	17.8806
YGL151w	YPR070w	17.8792
YML049c	YOR319w	17.8772
YNL248c	YOR341w	17.8749
YHR118c	YNL261w	17.8746
YER094c	YOR157c	17.8701
YHR058c	YNL236w	17.8657
YAR003w	YDR469w	17.8656
YLR075w	YPL143w	17.8619
YDL136w|YDL191w	YNL302c	17.8608
YLR385c	YLR399c	17.852
YLR129w	YLR222c	17.8491
YBR081c	YBR198c	17.849
YGR195w	YNL232w	17.845
YOL040c	YOR096w	17.8385
YHR085w	YIL143c	17.8346
YJL091c	YOR266w	17.829
YNL113w	YPR187w	17.8283
YBR146w	YIL093c	17.8279
YBL029w	YGR123c	17.8276
YGR002c	YLR385c	17.8238
YMR075w	YOL004w	17.8168
YDR471w	YMR242c|YOR312c	17.8157
YDL136w|YDL191w	YNL096c	17.8148
YGR095c	YGR195w	17.8132
YHL025w	YNR023w	17.8068
YMR309c	YPR041w	17.8037
YBL027w|YBR084c-a	YHL033c	17.7963
YDL203c	YGR024c	17.793
YBR031w	YOR063w	17.7893
YFL052w	YNL315c	17.7825
YBL090w	YIL093c	17.7821
YER151c	YNR051c	17.7795
YGL129c	YNL306w	17.7752
YLR439w	YPL173w	17.7748
YHL004w	YOR158w	17.7733
YDR041w	YPL013c	17.7729
YHR041c	YHR058c	17.7723
YCR035c	YGR158c	17.772
YIL061c	YLR147c	17.7711
YDL111c	YDR280w	17.7708
YGR134w	YJR011c	17.7628
YBL006c	YCR020w-b	17.7568
YHL004w	YPL013c	17.7526
YLR360w	YOR155c	17.7446
YMR161w	YPL115c	17.7411
YGL175c	YNL108c	17.7321
YBR289w	YJR106w	17.7317
YER104w	YJL173c	17.7317
YFR037c	YKR008w	17.7306
YBR260c	YGR196c	17.7285
YBL027w|YBR084c-a	YDR064w	17.7268
YER029c	YOR308c	17.7069
YDL140c	YGR186w	17.7059
YGL103w	YGR027c	17.7041
YDR500c	YGL181w	17.7007
YNL248c	YPR010c	17.6947
YML100w	YMR261c	17.6912
YGR063c	YJL140w	17.6832
YFL052w	YML076c	17.6815
YBR278w	YPR175w	17.6778
YDL145c	YNL287w	17.6747
YGR215w	YJR113c	17.6742
YBL090w	YGR165w	17.6719
YLL008w	YOR272w	17.6707
YJR105w	YPR127w	17.6656
YCR012w	YHR174w	17.6617
YDL136w|YDL191w	YGR027c	17.6606
YDL082w	YGL014w	17.6593
YDR383c	YLR315w	17.6593
YBR146w	YJR113c	17.6557
YJR098c	YOR025w	17.6374
YDR471w	YER074w|YIL069c	17.6285
YBL021c	YOR358w	17.6255
YHR143w-a	YOR224c	17.6241
YDR097c	YDR397c	17.6122
YDR448w	YMR223w	17.6095
YDR156w	YJR063w	17.5996
YKL083w	YNL085w	17.5924
YIR023w	YKL004w	17.5867
YBR119w	YER029c	17.5834
YAL034w-a	YIR010w	17.5803
YJR063w	YPR187w	17.5779
YGR165w	YMR188c	17.5729
YGL103w	YHL001w	17.5717
YNR024w	YOR076c	17.5684
YCL010c	YPL254w	17.5667
YKL135c	YLR034c	17.5658
YDL136w|YDL191w	YHL033c	17.5636
YHR141c|YNL162w	YJL177w	17.5548
YDR222w	YGL252c	17.5497
YJR063w	YNL248c	17.5494
YGL038c	YOL115w	17.5475
YIL126w	YKR008w	17.547
YDL145c	YIL076w	17.5455
YBL090w	YDR337w	17.5444
YLR147c	YOR159c	17.5388
YGR013w	YLR275w	17.5373
YGL112c	YMR223w	17.5338
YDR190c	YFL013c	17.533
YGL019w	YOR061w	17.5317
YBR154c	YDL115c	17.5267
YIL039w	YNL098c	17.5185
YCR002c	YDR507c	17.516
YGR145w	YNR054c	17.5127
YBR002c	YGR233c	17.5118
YBR146w	YDR337w	17.5103
YDR255c	YIL017c	17.4989
YBR289w	YJL176c	17.4986
YDL136w|YDL191w	YMR194w	17.4985
YLR275w	YPR182w	17.4914
YGL014w	YGL103w	17.4913
YJR093c	YLR277c	17.4717
YHR069c	YOR001w	17.4589
YDR378c	YJL124c	17.4571
YDL005c	YOL135c	17.4555
YEL005c	YGL079w	17.4516
YDR074w	YMR261c	17.4448
YDL083c|YMR143w	YOL040c	17.4408
YDR175c	YGL129c	17.4385
YBR181c|YPL090c	YDL136w|YDL191w	17.4358
YDR428c	YMR288w	17.4353
YDR383c	YGR179c	17.4336
YDR299w	YNR054c	17.4306
YDR145w	YMR236w	17.4293
YER029c	YIL061c	17.4246
YEL018w	YGR002c	17.4214
YBL092w	YDL075w|YLR406c	17.4211
YGR104c	YPR070w	17.4206
YDR156w	YOR210w	17.4169
YDL002c	YOR141c	17.4128
YBR031w	YOL127w	17.4087
YER131w	YLR435w	17.4087
YKL060c	YLR044c	17.4084
YDR064w	YNL096c	17.406
YBL092w	YER074w|YIL069c	17.4
YBR181c|YPL090c	YER074w|YIL069c	17.3983
YGL043w	YGR186w	17.3967
YDR378c	YJR022w	17.3954
YER146w	YJL124c	17.3946
YML025c	YNL284c	17.3933
YBR010w|YNL031c	YPL001w	17.3928
YER074w|YIL069c	YMR194w	17.3919
YER050c	YOR158w	17.3745
YHR200w	YMR191w	17.3656
YLR432w	YML056c	17.3635
YDL082w	YHL033c	17.3599
YDL136w|YDL191w	YER074w|YIL069c	17.3598
YDR471w	YHL001w	17.3526
YBR126c	YMR261c	17.3423
YDR190c	YDR334w	17.3288
YDR485c	YLR385c	17.3288
YDL026w	YDL225w	17.3269
YJL140w	YOR224c	17.3259
YNR010w	YOL135c	17.3177
YDL136w|YDL191w	YFR031c-a|YIL018w	17.3105
YNL151c	YOR116c	17.3087
YEL005c	YNL086w	17.3067
YDL004w	YOL109w	17.3064
YBR095c	YOL004w	17.306
YDL115c	YGR186w	17.2987
YBR146w	YDR494w	17.2974
YIL035c	YOR039w	17.2954
YMR118c	YOL109w	17.292
YBR146w	YBR251w	17.2895
YGR027c	YNL096c	17.2872
YBL027w|YBR084c-a	YJL177w	17.2844
YGR104c	YOL051w	17.2813
YDR138w	YNL253w	17.2804
YKR088c	YMR288w	17.2777
YGR186w	YOR224c	17.276
YCR077c	YLR438c-a	17.2738
YDR190c	YLR085c	17.2709
YDR447c	YGL147c	17.2679
YAR003w	YBR175w	17.2534
YBR251w	YMR188c	17.2525
YGR113w	YKL138c-a	17.2486
YBL027w|YBR084c-a	YBR031w	17.2461
YHR086w	YKL012w	17.2414
YAR075w	YML056c	17.2273
YDL136w|YDL191w	YOL040c	17.2229
YDR299w	YJL033w	17.2178
YDR363w-a	YPR108w	17.2159
YIL043c	YNL067w	17.2105
YGL043w	YIL021w	17.2084
YOL005c	YPR187w	17.2023
YMR227c	YMR236w	17.1887
YGL070c	YPR187w	17.1872
YGR104c	YMR112c	17.1865
YBL092w	YJL177w	17.1853
YGR027c	YNL302c	17.1835
YBR031w	YJL177w	17.1821
YBR233w-a	YGR113w	17.1793
YBR155w	YMR258c	17.1786
YBL092w	YKL180w	17.1783
YGR195w	YOL021c	17.166
YAR073w	YML056c	17.1638
YHR058c	YOL135c	17.1613
YCL076w	YLR006c	17.1603
YLR446w	YPR008w	17.1596
YJL055w	YNL177c	17.1572
YBL006c	YLR033w	17.1536
YER092w	YJL081c	17.1453
YDR164c	YML126c	17.1401
YDR238c	YNL287w	17.1386
YGR215w	YMR188c	17.1315
YDL075w|YLR406c	YDL136w|YDL191w	17.1244
YBR253w	YGL025c	17.1168
YHR119w	YLR015w	17.1121
YBR103w	YIL112w	17.1108
YJR022w	YPR178w	17.0976
YBR211c	YPL018w	17.0834
YBR251w	YGL129c	17.0833
YBL087c|YER117w	YDR450w|YML026c	17.0819
YFL013c	YNL215w	17.0791
YOR151c	YOR210w	17.0777
YJL011c	YNL151c	17.0739
YDR347w	YMR188c	17.0733
YBR193c	YGL151w	17.0718
YCR063w	YDR482c	17.0674
YBR154c	YOR340c	17.0634
YBR031w	YHR141c|YNL162w	17.0629
YLR033w	YOR156c	17.0628
YEL018w	YJL081c	17.0611
YDR145w	YPL254w	17.0607
YIL076w	YNL287w	17.0602
YJR050w	YMR213w	17.0584
YNL097c	YPL139c	17.056
YDL150w	YOR116c	17.0553
YMR191w	YOR117w	17.0501
YGL106w	YOR326w	17.0443
YDR064w	YHL033c	17.0439
YBR198c	YML015c	17.0395
YOL135c	YOR174w	17.0379
YGL112c	YOL148c	17.0285
YDR238c	YIL076w	17.0277
YBR031w	YGL147c	17.0255
YER074w|YIL069c	YGL014w	17.0174
YDR179c	YDR328c	17.0131
YBL003c	YBR010w|YNL031c	17.0125
YOL135c	YPR168w	17.006
YIL084c	YPL139c	17.0055
YDL029w	YGR080w	17.0047
YBL027w|YBR084c-a	YNL096c	17.0009
YGR195w	YOR076c	16.996
YJL070c	YML035c	16.9909
YJL125c	YNL062c	16.9864
YDR005c	YNL151c	16.985
[truncated: 88,709 more rows]
